# Supplementary material for: A Systematic Investigation into Aging Related Genes in Brain and Their Relationship with Alzheimer’s Disease
Source: PLoS One. 2016 Mar 3;11(3):e0150624. doi: 10.1371/journal.pone.0150624 (PMC4777381; doi:10.1371/journal.pone.0150624)
Supplement: S1 Table — The aging related genes were determined by finding genes with age-correlated gene expression and DNA methylation. (XLSX) [file pone.0150624.s004.xlsx]

## Sheet: aging_related_gene_expression
array_id	sybol	Count_shared_tissues	correlation
ILMN_1682414	NSF	4	-0.412426
ILMN_1741165	SLC11A1	4	0.478805
ILMN_1708101	LMNB2	4	0.571002
ILMN_1686099	ZFYVE1	4	0.452015
ILMN_1662065	LOC116143	4	-0.409423
ILMN_1686645	UTP14C	4	-0.492715
ILMN_1733654	CXORF40B	4	-0.540174
ILMN_1777436	C18ORF1	4	-0.624922
ILMN_1752755	VWF	4	0.501627
ILMN_1672229	FGF12	4	-0.427569
ILMN_1669390	PPP1R13L	4	0.437943
ILMN_1770850	PNMA1	4	-0.467691
ILMN_1675186	ME2	4	-0.530205
ILMN_1779979	SLC37A3	4	-0.381149
ILMN_1690524	SYBL1	4	-0.545419
ILMN_1717063	FBXO9	4	-0.516213
ILMN_1724117	ZNF646	4	0.540887
ILMN_1794068	RFX4	4	0.465229
ILMN_1697682	RECQL5	4	0.486949
ILMN_1767556	C10ORF10	4	0.392557
ILMN_1680171	C2ORF33	4	-0.445774
ILMN_1768097	RPGR	4	0.523594
ILMN_1671427	FBXW4	4	0.383763
ILMN_1682299	NDUFA11	4	-0.520618
ILMN_1661717	TFDP1	4	-0.566867
ILMN_1675150	HKR1	4	0.458739
ILMN_1742745	ZNF398	4	0.505726
ILMN_1700328	SCN3B	4	-0.58257
ILMN_1786532	CNIH	4	-0.465905
ILMN_1730679	TNPO3	4	0.534398
ILMN_1813399	ATP2B1	4	-0.405353
ILMN_1804663	THBS3	4	0.42516
ILMN_1771558	MCM4	4	-0.438273
ILMN_1808938	PIGF	4	-0.415053
ILMN_1776149	MMS19L	4	0.436465
ILMN_1815795	TSSC1	4	-0.482276
ILMN_1725787	RFX1	4	0.624288
ILMN_1655358	WDR77	4	-0.496678
ILMN_1668876	HECTD2	4	-0.454515
ILMN_1753279	HNRPA0	4	-0.479391
ILMN_1713603	PRKCB1	4	-0.431
ILMN_1689842	SC4MOL	4	-0.514768
ILMN_1741175	RAB11FIP2	4	-0.456785
ILMN_1673503	CACNB4	4	-0.319366
ILMN_1774826	FXN	4	-0.368093
ILMN_1686647	CCM2	4	-0.489222
ILMN_1783583	TMEM17	4	-0.48379
ILMN_1781457	TIPRL	4	-0.472732
ILMN_1704531	LTB4DH	4	-0.518174
ILMN_1683779	C14ORF124	4	-0.424672
ILMN_1733033	SIP1	4	-0.512633
ILMN_1785926	ZNF621	4	0.45243
ILMN_1789106	IPP	4	0.512322
ILMN_1746378	GHDC	4	0.59921
ILMN_1667519	RRAS2	4	-0.537803
ILMN_1714710	CCDC120	4	0.511153
ILMN_1776173	PSMD7	4	-0.558104
ILMN_1728301	GAD2	4	-0.448096
ILMN_1765966	CHGB	4	-0.468406
ILMN_1744689	DNAJB2	4	0.434111
ILMN_1722066	ARMC1	4	0.463218
ILMN_1682428	C1ORF59	4	-0.546546
ILMN_1692844	TBC1D19	4	-0.46559
ILMN_1813796	TMEM169	4	-0.473683
ILMN_1669633	ACP1	4	-0.544089
ILMN_1796210	PPRC1	4	0.467407
ILMN_1810514	SLC25A44	4	-0.437211
ILMN_1685042	TENC1	4	0.423046
ILMN_1697793	SYNJ2BP	4	0.47729
ILMN_1812474	TFG	4	-0.461636
ILMN_1760866	C9ORF4	4	-0.46296
ILMN_1721432	B3GAT3	4	0.484953
ILMN_1760889	ALS2CR8	4	-0.427563
ILMN_1788604	WBP2	4	0.572247
ILMN_1663113	TTLL12	4	0.669216
ILMN_1741253	EDD1	4	0.574886
ILMN_1757074	GNG10	4	-0.552119
ILMN_1688281	HTR3B	4	0.385977
ILMN_1655867	HRASLS	4	-0.465671
ILMN_1799853	SPTLC1	4	-0.529868
ILMN_1774890	LAS1L	4	0.420637
ILMN_1685750	RAB3C	4	-0.59855
ILMN_1745620	KRCC1	4	0.385321
ILMN_1655316	PSMC6	4	-0.419917
ILMN_1784880	TAF9L	4	-0.491833
ILMN_1656293	GOSR2	4	-0.560981
ILMN_1696591	RB1	4	-0.452121
ILMN_1808982	SLC16A3	4	0.508773
ILMN_1699646	APBB1	4	-0.515557
ILMN_1700811	UBFD1	4	-0.416611
ILMN_1709815	PURG	4	0.532516
ILMN_1690911	LOC388272	4	-0.557431
ILMN_1689389	SF3B5	4	-0.535188
ILMN_1724762	XKR6	4	-0.467616
ILMN_1766135	PSMB6	4	-0.550217
ILMN_1693055	ZDHHC3	4	-0.497762
ILMN_1664525	P2RY13	4	-0.394629
ILMN_1662927	AP1S1	4	-0.578401
ILMN_1710543	SLC39A3	4	-0.602307
ILMN_1699384	PPP2R5D	4	-0.46598
ILMN_1705187	PAP2D	4	-0.53674
ILMN_1709164	RUNDC2B	4	0.499004
ILMN_1667081	CCND2	4	-0.558115
ILMN_1791679	DNER	4	-0.533185
ILMN_1795826	ATP6V0D1	4	-0.541885
ILMN_1671191	UQCRC1	4	-0.375396
ILMN_1651771	RRAGB	4	-0.511767
ILMN_1728684	PELP1	4	0.566005
ILMN_1661622	TBC1D7	4	-0.43067
ILMN_1802355	RBM18	4	-0.511281
ILMN_1718961	BNIP3L	4	-0.531449
ILMN_1725536	FIZ1	4	0.53563
ILMN_1790218	TXNL4A	4	-0.482891
ILMN_1778690	DNM1L	4	-0.401478
ILMN_1811221	SLC5A8	4	0.474235
ILMN_1720631	PPM2C	4	-0.338828
ILMN_1745991	GNRH1	4	0.61502
ILMN_1755664	RPS26	4	-0.525453
ILMN_1769264	MCCC2	4	-0.378873
ILMN_1757646	UFM1	4	-0.518299
ILMN_1742166	GRWD1	4	0.386797
ILMN_1814074	PHKA2	4	0.543688
ILMN_1725696	ATXN3	4	0.476789
ILMN_1655433	BCKDHB	4	-0.50714
ILMN_1689257	MAEA	4	-0.404273
ILMN_1769902	HSPBP1	4	-0.561633
ILMN_1811188	BCCIP	4	-0.449238
ILMN_1679378	HNRPL	4	0.421975
ILMN_1812478	ZNHIT3	4	-0.411408
ILMN_1741180	HEXDC	4	0.452934
ILMN_1662617	PPP2R3C	4	-0.54865
ILMN_1731616	DCAMKL1	4	-0.660726
ILMN_1672940	ZNF562	4	0.449794
ILMN_1800619	BRI3BP	4	-0.421073
ILMN_1685398	BAD	4	-0.634226
ILMN_1662587	PNPLA7	4	0.602454
ILMN_1664795	PREI3	4	-0.474827
ILMN_1703743	AATF	4	0.478212
ILMN_1719303	P4HB	4	0.459684
ILMN_1805535	VRK3	4	-0.482967
ILMN_1680692	NUCKS1	4	0.432429
ILMN_1691861	FASTK	4	-0.405939
ILMN_1781419	C11ORF73	4	-0.508964
ILMN_1801040	SPN	4	0.480316
ILMN_1774062	SLC25A5	4	-0.605704
ILMN_1682494	RSRC1	4	-0.394934
ILMN_1698020	DLC1	4	0.443874
ILMN_1762899	EGR1	4	-0.576292
ILMN_1802831	MTMR12	4	-0.424558
ILMN_1719199	TULP3	4	0.423086
ILMN_1768062	ADK	4	-0.522595
ILMN_1792256	TBX2	4	0.465235
ILMN_1675936	HIGD1B	4	0.40099
ILMN_1742109	DNAJC19	4	-0.523086
ILMN_1764794	PSMB2	4	-0.526161
ILMN_1717990	CALD1	4	0.402244
ILMN_1674411	CKAP2	4	-0.442212
ILMN_1736847	MED8	4	-0.551762
ILMN_1815447	LOC401623	4	0.412555
ILMN_1743635	ALG14	4	-0.547203
ILMN_1743367	FZD4	4	0.442281
ILMN_1810759	C2ORF25	4	-0.496796
ILMN_1711383	STK4	4	0.402225
ILMN_1705753	C3ORF26	4	-0.42407
ILMN_1798581	MCM8	4	0.415848
ILMN_1679083	ZNF93	4	0.476983
ILMN_1679188	ATP5S	4	-0.484203
ILMN_1810604	ELMOD1	4	-0.546294
ILMN_1667050	PRPS1	4	-0.44317
ILMN_1715969	SLC25A37	4	0.568067
ILMN_1786396	ZZEF1	4	0.392826
ILMN_1662263	MDP-1	4	-0.482239
ILMN_1703985	C19ORF25	4	0.416504
ILMN_1773154	NFKBIA	4	0.520909
ILMN_1730845	NDN	4	-0.592897
ILMN_1724659	CIZ1	4	0.445441
ILMN_1787923	PNPLA2	4	0.580896
ILMN_1713706	ZNF786	4	0.496871
ILMN_1775522	MAGED1	4	-0.519803
ILMN_1751779	TBC1D2B	4	0.433407
ILMN_1808777	EHD2	4	0.43197
ILMN_1718428	NDUFB3	4	-0.412092
ILMN_1714991	S100A9	4	0.420059
ILMN_1804929	OXTR	4	0.524531
ILMN_1774432	DTD1	4	-0.412985
ILMN_1784207	C1ORF128	4	-0.390646
ILMN_1670836	NUP43	4	0.498816
ILMN_1681236	TTC5	4	0.574435
ILMN_1719835	C1ORF102	4	-0.461162
ILMN_1672191	ATP5F1	4	-0.553904
ILMN_1702637	BEX1	4	-0.493841
ILMN_1743519	ADORA2A	4	0.506601
ILMN_1662426	AP2S1	4	-0.427887
ILMN_1777221	C21ORF51	4	-0.477076
ILMN_1788022	CDKAL1	4	-0.450548
ILMN_1709750	SUSD1	4	-0.519848
ILMN_1793474	INSIG1	4	-0.468009
ILMN_1774207	ANGPT2	4	0.542377
ILMN_1666602	C6ORF166	4	-0.506295
ILMN_1719344	NRBF2	4	-0.501843
ILMN_1727923	ZNF140	4	0.460651
ILMN_1798256	UPP1	4	0.570295
ILMN_1790819	LOC728778	4	-0.551513
ILMN_1743711	LOC441228	4	-0.394493
ILMN_1664153	SLC30A5	4	-0.467817
ILMN_1663303	SCG5	4	-0.422307
ILMN_1748427	ZNF239	4	-0.523779
ILMN_1814650	TRAPPC4	4	-0.445554
ILMN_1763129	XTP3TPA	4	-0.489553
ILMN_1765409	STAM	4	-0.543776
ILMN_1714600	NAV3	4	-0.568801
ILMN_1774287	CFB	4	0.428593
ILMN_1728984	PA2G4	4	0.463428
ILMN_1687326	RTN1	4	-0.489607
ILMN_1695959	C21ORF63	4	0.605374
ILMN_1776038	UBXD4	4	0.462674
ILMN_1733441	POGZ	4	0.459191
ILMN_1746241	SDHC	4	-0.601411
ILMN_1743655	TMED9	4	-0.376999
ILMN_1757106	March	6	4	0.595234
ILMN_1691276	CXXC1	4	0.402449
ILMN_1803559	FLJ39632	4	0.668925
ILMN_1728975	SCO1	4	-0.476121
ILMN_1696420	BRD7	4	-0.533329
ILMN_1713322	C7ORF28B	4	-0.50889
ILMN_1698621	COG5	4	-0.352486
ILMN_1669631	GLRB	4	-0.407174
ILMN_1702322	ALS2CL	4	0.577173
ILMN_1779530	COG6	4	-0.441606
ILMN_1725090	CTHRC1	4	-0.633189
ILMN_1776582	PDK3	4	-0.460568
ILMN_1729216	CRYAB	4	0.357177
ILMN_1656393	PPP2R3A	4	0.476098
ILMN_1728258	PFN2	4	-0.418548
ILMN_1730416	CYCS	4	-0.544259
ILMN_1676459	ZNF785	4	0.467535
ILMN_1776005	DC2	4	-0.542012
ILMN_1789879	WDR35	4	-0.418075
ILMN_1784157	AKT1	4	0.454241
ILMN_1809963	RSAD1	4	0.578788
ILMN_1785179	UBE2G2	4	0.409154
ILMN_1714327	SETD1A	4	0.584455
ILMN_1748983	RTN4	4	-0.444989
ILMN_1770653	MAL2	4	-0.566741
ILMN_1712357	HNRPK	4	-0.396089
ILMN_1687840	ABCB7	4	0.431604
ILMN_1684982	PDK4	4	0.434288
ILMN_1675435	ANKRD16	4	0.577229
ILMN_1762115	CRYZL1	4	-0.473799
ILMN_1669206	CNOT1	4	0.51779
ILMN_1712525	UBE2E3	4	-0.554451
ILMN_1755992	UCP3	4	0.400331
ILMN_1683682	DAGLA	4	-0.539044
ILMN_1669070	MIPEP	4	-0.513073
ILMN_1760035	MED12	4	0.480093
ILMN_1721292	C2ORF32	4	-0.380885
ILMN_1727813	BRP44	4	-0.525056
ILMN_1713347	CHL1	4	-0.4733
ILMN_1666082	HEATR3	4	0.428497
ILMN_1714945	ITPKC	4	0.459604
ILMN_1784105	FLJ10815	4	0.475081
ILMN_1654630	FLJ10404	4	0.466234
ILMN_1714197	ACSS2	4	0.452183
ILMN_1702698	LSM11	4	0.546519
ILMN_1795272	CCDC94	4	0.42083
ILMN_1678710	PHYHIPL	4	-0.436042
ILMN_1667430	DEGS1	4	-0.535822
ILMN_1763852	ACACB	4	0.550266
ILMN_1784436	KIAA1688	4	0.540216
ILMN_1659537	MED8	4	-0.506301
ILMN_1692390	CCNT1	4	0.453235
ILMN_1739616	BCDIN3	4	0.57617
ILMN_1795007	C2ORF47	4	-0.46214
ILMN_1789349	UBQLN4	4	0.507535
ILMN_1658486	MRPL54	4	-0.492929
ILMN_1714082	CMAS	4	-0.4677
ILMN_1770692	WDR12	4	-0.448328
ILMN_1773082	CYP21A2	4	0.505205
ILMN_1661519	KIAA0408	4	0.535714
ILMN_1791792	C12ORF5	4	-0.613993
ILMN_1763891	FLJ35258	4	0.436717
ILMN_1675978	ITGA10	4	0.494444
ILMN_1764767	NFU1	4	-0.485813
ILMN_1657495	KIAA0152	4	0.413563
ILMN_1808811	SBNO2	4	0.456952
ILMN_1661825	TNFRSF6B	4	0.541343
ILMN_1754894	C1ORF162	4	0.598847
ILMN_1741334	IKZF4	4	0.536111
ILMN_1720322	PTS	4	-0.558509
ILMN_1727532	OLFML3	4	-0.40512
ILMN_1687359	MRPS23	4	-0.510708
ILMN_1731891	UBXD6	4	-0.543858
ILMN_1761828	E2F4	4	0.443372
ILMN_1746465	FJX1	4	-0.493885
ILMN_1781390	FGF17	4	0.689745
ILMN_1652394	RAB2A	4	-0.44899
ILMN_1702247	CCNDBP1	4	-0.45617
ILMN_1771964	GSTA4	4	-0.439574
ILMN_1779685	ACCN1	4	-0.533762
ILMN_1740920	ACADSB	4	-0.397317
ILMN_1781906	RBM17	4	0.467224
ILMN_1681154	ZBTB39	4	0.477231
ILMN_1720422	G3BP2	4	-0.393406
ILMN_1764271	NXPH1	4	-0.634774
ILMN_1764489	TBL2	4	-0.429108
ILMN_1757497	VGF	4	-0.523281
ILMN_1657835	SFRS16	4	0.49589
ILMN_1748797	GRB2	4	-0.46875
ILMN_1719599	SYTL4	4	0.554266
ILMN_1785161	CHCHD6	4	-0.543529
ILMN_1685551	CHD4	4	0.397056
ILMN_1727624	PIM2	4	-0.512899
ILMN_1777318	C9ORF64	4	0.582884
ILMN_1737312	SLC25A17	4	-0.4942
ILMN_1661886	APEX1	4	-0.455121
ILMN_1713156	MSL3L1	4	0.485987
ILMN_1681670	SLC25A4	4	-0.460369
ILMN_1731188	KBTBD7	4	-0.457293
ILMN_1671661	HSD17B7	4	0.478372
ILMN_1771966	BCCIP	4	-0.430753
ILMN_1746492	RABL4	4	-0.477547
ILMN_1776088	NAT9	4	0.425736
ILMN_1705032	SEH1L	4	-0.451001
ILMN_1666634	FAF1	4	-0.405641
ILMN_1719032	LSM3	4	-0.561581
ILMN_1743829	ATXN2	4	0.458704
ILMN_1705750	TGM2	4	0.462495
ILMN_1716994	DSTN	4	-0.408895
ILMN_1693788	ZNF432	4	0.433431
ILMN_1791436	EZH1	4	0.472497
ILMN_1740477	PTPN23	4	0.511994
ILMN_1785988	CSNK1A1	4	-0.468688
ILMN_1756696	USF2	4	0.450928
ILMN_1713892	C4ORF34	4	-0.61225
ILMN_1795411	MAPK9	4	-0.398593
ILMN_1738482	CEP27	4	0.432176
ILMN_1815578	ZNF223	4	0.468006
ILMN_1726456	SLC3A2	4	0.423673
ILMN_1660568	LOC401622	4	0.471841
ILMN_1712413	RPL39L	4	-0.594168
ILMN_1815083	WHSC2	4	0.551389
ILMN_1727840	SLC35B1	4	-0.565863
ILMN_1713875	NME1	4	-0.475512
ILMN_1787750	CD200	4	-0.462609
ILMN_1811799	TAS2R10	4	0.461307
ILMN_1665210	LOC441426	4	0.453997
ILMN_1767680	CARM1	4	0.481836
ILMN_1768260	GAS6	4	-0.357774
ILMN_1741997	SNRPC	4	-0.56068
ILMN_1729208	NGFRAP1	4	-0.512823
ILMN_1655469	TSPAN3	4	-0.524873
ILMN_1690065	G3BP1	4	0.414702
ILMN_1791483	PDE4D	4	-0.508999
ILMN_1662129	RCN2	4	-0.486209
ILMN_1750465	AGPS	4	-0.491553
ILMN_1716679	FAIM	4	-0.411382
ILMN_1764871	PIGP	4	-0.483439
ILMN_1682326	PCP4	4	-0.550411
ILMN_1728803	HMP19	4	-0.518298
ILMN_1685115	HEXIM1	4	0.491293
ILMN_1756152	MFSD11	4	0.472863
ILMN_1754864	SLC25A18	4	0.472946
ILMN_1709611	PSMA1	4	-0.434678
ILMN_1661376	GRIK2	4	-0.419869
ILMN_1772124	ATRN	4	-0.423302
ILMN_1768962	AKAP8L	4	0.519146
ILMN_1705141	CACYBP	4	-0.432169
ILMN_1788192	ARMCX1	4	-0.496888
ILMN_1699570	TPD52L2	4	0.487498
ILMN_1795865	FGFRL1	4	0.535017
ILMN_1691668	C6ORF154	4	-0.555122
ILMN_1734153	GDI1	4	0.491523
ILMN_1686367	HSPA8	4	-0.508808
ILMN_1663195	MCM7	4	0.438558
ILMN_1803367	EVI1	4	0.479018
ILMN_1759359	BTF3L4	4	-0.489233
ILMN_1755321	AAAS	4	0.412476
ILMN_1683786	FYTTD1	4	0.407687
ILMN_1813834	PRMT6	4	-0.605567
ILMN_1659524	C6ORF66	4	-0.547774
ILMN_1758543	CNIH	4	-0.44095
ILMN_1742163	LOC441087	4	0.466826
ILMN_1698516	SORCS3	4	-0.363312
ILMN_1751039	ECOP	4	-0.519456
ILMN_1683575	TMLHE	4	-0.47838
ILMN_1745784	ZNF324	4	0.54988
ILMN_1789999	SLC30A7	4	0.539398
ILMN_1730678	ANKRD30B	4	0.453548
ILMN_1681437	DCXR	4	0.470239
ILMN_1724070	MAP3K14	4	0.474582
ILMN_1782630	BMP2K	4	-0.440609
ILMN_1662482	LPPR4	4	-0.581007
ILMN_1796879	WAC	4	0.412183
ILMN_1764329	C21ORF59	4	-0.442565
ILMN_1752380	ZNF565	4	0.40203
ILMN_1661335	SPTBN1	4	0.396512
ILMN_1795025	NFX1	4	0.453642
ILMN_1811608	FLJ14107	4	0.486257
ILMN_1656574	PCGF6	4	-0.436492
ILMN_1723916	SPTLC1	4	-0.406321
ILMN_1755134	HSPA4	4	-0.456718
ILMN_1680341	PPIE	4	-0.461264
ILMN_1741711	DOPEY2	4	-0.499206
ILMN_1703650	TNIP1	4	0.593915
ILMN_1696752	ZC3H3	4	0.537429
ILMN_1757914	C19ORF56	4	0.381002
ILMN_1790271	EEF1B2	4	-0.562453
ILMN_1791821	FLJ20309	4	0.412722
ILMN_1657302	SULT1A1	4	-0.420534
ILMN_1675130	NFIC	4	0.454209
ILMN_1777564	MAD2L1	4	-0.415099
ILMN_1753064	TTC13	4	-0.521786
ILMN_1738093	TMEM118	4	-0.560261
ILMN_1672087	DGCR14	4	0.412081
ILMN_1716895	RPA3	4	-0.456716
ILMN_1698463	ILF3	4	0.437795
ILMN_1693014	CEBPB	4	0.42268
ILMN_1698677	C4ORF27	4	-0.513018
ILMN_1782922	PDE4B	4	-0.493025
ILMN_1794560	TMEM93	4	-0.586078
ILMN_1662306	RABL3	4	-0.475649
ILMN_1733869	OGDH	4	0.537261
ILMN_1682727	JAZF1	4	-0.469855
ILMN_1810559	RHOQ	4	0.62253
ILMN_1790136	C20ORF20	4	0.522031
ILMN_1718982	BEST1	4	0.426897
ILMN_1726562	ERCC1	4	-0.554169
ILMN_1685005	TNFRSF1A	4	0.4096
ILMN_1701111	KIAA1434	4	-0.520639
ILMN_1766851	TMEM126B	4	-0.463835
ILMN_1792741	AMACR	4	-0.432362
ILMN_1712390	CUTA	4	-0.448887
ILMN_1713143	MRPL3	4	-0.503581
ILMN_1749243	BANF1	4	-0.506071
ILMN_1680239	NUDT9	4	-0.423281
ILMN_1734428	LSM12	4	-0.447143
ILMN_1771348	ACN9	4	-0.515497
ILMN_1742827	EXOC4	4	0.424139
ILMN_1716278	LYNX1	4	-0.459364
ILMN_1779264	DSCR2	4	-0.394054
ILMN_1776917	PKN1	4	0.513385
ILMN_1714934	C1ORF2	4	0.49557
ILMN_1806705	ASB6	4	0.49484
ILMN_1751901	TMEM163	4	-0.508154
ILMN_1673788	CDV3	4	-0.517877
ILMN_1781102	C14ORF138	4	-0.445797
ILMN_1713387	PHYHIP	4	0.503018
ILMN_1753026	PRG-3	4	-0.723799
ILMN_1811997	ZNF364	4	0.479724
ILMN_1732143	FLJ42957	4	0.539871
ILMN_1814204	C21ORF55	4	0.450496
ILMN_1673172	IFT52	4	-0.466647
ILMN_1807042	MARCKS	4	-0.553342
ILMN_1733615	MTF2	4	0.454785
ILMN_1680279	USP49	4	0.451908
ILMN_1708946	VPS4A	4	0.601626
ILMN_1813833	NARFL	4	0.443043
ILMN_1704912	RAB28	4	-0.51839
ILMN_1700276	C14ORF100	4	-0.456674
ILMN_1652686	POP4	4	-0.486072
ILMN_1766925	CDH13	4	-0.500984
ILMN_1690282	CRADD	4	-0.566768
ILMN_1772612	ANGPTL2	4	-0.518826
ILMN_1741219	RRAGB	4	-0.408806
ILMN_1728535	COPZ1	4	-0.460713
ILMN_1680738	C5ORF13	4	-0.675016
ILMN_1772946	STRN3	4	-0.449568
ILMN_1733346	SH3BGR	4	-0.592011
ILMN_1751081	EHMT2	4	0.495845
ILMN_1785528	LOC653635	4	0.396103
ILMN_1717490	RPL6	4	-0.548155
ILMN_1756631	ZNF526	4	0.511172
ILMN_1790234	NUPR1	4	0.589467
ILMN_1716237	ACOT2	4	-0.506571
ILMN_1731612	UCHL5	4	-0.457227
ILMN_1728256	SPAG9	4	-0.39921
ILMN_1684100	TUSC3	4	-0.473801
ILMN_1784753	PAIP2	4	-0.412342
ILMN_1771057	XAB2	4	0.537194
ILMN_1685628	C15ORF51	4	0.434027
ILMN_1814611	HCG9	4	0.461219
ILMN_1725105	EEF1E1	4	-0.478858
ILMN_1769508	PIGX	4	0.463918
ILMN_1803810	RRBP1	4	0.363001
ILMN_1759159	RGL2	4	0.544563
ILMN_1661219	C21ORF129	4	0.442114
ILMN_1659515	ARPC2	4	-0.541524
ILMN_1723743	ROM1	4	0.391368
ILMN_1660624	LIMK2	4	0.399148
ILMN_1744822	BECN1	4	-0.380915
ILMN_1712087	RBBP6	4	0.42471
ILMN_1708414	GNL3L	4	0.466576
ILMN_1804033	TRIP10	4	0.414488
ILMN_1654545	CPSF1	4	0.481672
ILMN_1710001	RPL41	4	-0.38252
ILMN_1664855	PPP1R14C	4	-0.606801
ILMN_1718672	NOLA2	4	-0.624673
ILMN_1812622	NEIL1	4	0.437611
ILMN_1660856	ALG11	4	-0.472109
ILMN_1657680	CCDC69	4	0.481096
ILMN_1751571	RAD23A	4	0.474225
ILMN_1804479	MRPL18	4	-0.470293
ILMN_1742981	TUBA1A	4	-0.532468
ILMN_1757847	C11ORF68	4	0.583374
ILMN_1777049	ZNF160	4	0.485683
ILMN_1804117	FAM89B	4	0.489433
ILMN_1802553	MRPS24	4	-0.479267
ILMN_1756572	COQ2	4	-0.581569
ILMN_1734194	EXOSC3	4	-0.465833
ILMN_1790529	LUM	4	-0.547016
ILMN_1761912	MGAT1	4	0.465822
ILMN_1809750	TDRD1	4	0.440185
ILMN_1716922	DHX16	4	0.448411
ILMN_1692306	KIAA0652	4	0.534353
ILMN_1687675	SUGT1	4	0.370067
ILMN_1679003	FLJ11783	4	0.490105
ILMN_1772645	AGK	4	-0.478355
ILMN_1801260	ABHD14B	4	0.442792
ILMN_1774602	FBLN2	4	-0.590721
ILMN_1684647	ILKAP	4	0.411231
ILMN_1788347	KIAA1737	4	-0.432801
ILMN_1716680	GRM7	4	-0.410798
ILMN_1666933	ASH2L	4	-0.531715
ILMN_1766528	SLC25A36	4	-0.41683
ILMN_1671913	HTF9C	4	0.426444
ILMN_1768101	HOXB6	4	0.416986
ILMN_1757406	HIST1H1C	4	0.458707
ILMN_1728887	PAK4	4	0.403832
ILMN_1699476	RPE	4	-0.470995
ILMN_1782743	LETMD1	4	-0.354628
ILMN_1693129	RNF165	4	-0.617857
ILMN_1693250	ACBD5	4	-0.365554
ILMN_1696432	IDH1	4	-0.342015
ILMN_1652309	TTC8	4	0.435327
ILMN_1695545	BTBD1	4	-0.541733
ILMN_1776153	AGGF1	4	-0.404777
ILMN_1747162	DDX47	4	-0.44443
ILMN_1803743	LOC196752	4	0.505687
ILMN_1671039	GALNT3	4	0.485628
ILMN_1782331	TDG	4	0.424769
ILMN_1698121	ISOC1	4	-0.382727
ILMN_1663447	HNRPA1	4	-0.440071
ILMN_1651399	CUL5	4	-0.4484
ILMN_1783226	SSR2	4	-0.47095
ILMN_1724734	C20ORF44	4	-0.409338
ILMN_1704472	EID2	4	-0.441897
ILMN_1788874	SERPINA3	4	0.596714
ILMN_1727778	NTNG1	4	-0.485642
ILMN_1737972	TSPYL5	4	-0.382369
ILMN_1786718	NDUFV1	4	-0.468863
ILMN_1668247	LTC4S	4	-0.5745
ILMN_1688000	POLDIP3	4	0.416388
ILMN_1666096	ACSL3	4	-0.521202
ILMN_1715886	CNOT7	4	-0.416791
ILMN_1657701	TMEM137	4	0.496265
ILMN_1684959	ASTN1	4	-0.434601
ILMN_1740396	AP1GBP1	4	-0.483317
ILMN_1691409	SEC31A	4	0.517027
ILMN_1764780	SVOP	4	-0.559444
ILMN_1701025	EPHX1	4	0.481828
ILMN_1754145	GPIAP1	4	-0.406258
ILMN_1721623	APOO	4	-0.469704
ILMN_1747384	CCS	4	-0.428705
ILMN_1806147	GNG3	4	-0.444663
ILMN_1735461	DDX21	4	-0.369523
ILMN_1703858	C7ORF24	4	-0.592158
ILMN_1793724	C3ORF31	4	-0.440401
ILMN_1756826	MORN2	4	-0.497673
ILMN_1712985	C17ORF58	4	-0.472597
ILMN_1722838	MRPL46	4	-0.416594
ILMN_1809281	UBE1C	4	-0.449304
ILMN_1757350	CTNNB1	4	-0.438948
ILMN_1668675	PAPSS2	4	0.545098
ILMN_1653412	RAXL1	4	0.480837
ILMN_1686668	GFM2	4	-0.439611
ILMN_1682812	C21ORF33	4	-0.451034
ILMN_1759901	PMS2L5	4	-0.513163
ILMN_1759460	TAF7	4	-0.379849
ILMN_1769107	TMEM86B	4	0.446989
ILMN_1726842	TYW3	4	0.45
ILMN_1725534	ACTN4	4	0.420339
ILMN_1681703	FOXO3A	4	0.537915
ILMN_1815081	AQP1	4	0.461832
ILMN_1755749	PGK1	4	-0.524409
ILMN_1753353	SLBP	4	-0.443057
ILMN_1795247	ARID2	4	-0.416187
ILMN_1656165	USP9X	4	-0.406363
ILMN_1729342	ANKRD50	4	-0.498311
ILMN_1714489	CIB2	4	0.523269
ILMN_1738266	RASL10A	4	-0.57245
ILMN_1702764	March	5	4	-0.480525
ILMN_1695985	OAZ2	4	-0.505384
ILMN_1762033	NAPE-PLD	4	-0.43782
ILMN_1753467	SAMD4B	4	0.477228
ILMN_1726839	DCUN1D5	4	-0.663185
ILMN_1720511	LRRN1	4	-0.570095
ILMN_1740165	C14ORF102	4	0.58027
ILMN_1683600	CASC3	4	0.643125
ILMN_1654974	MLL4	4	0.553481
ILMN_1763730	APPL1	4	0.53939
ILMN_1777976	SLC25A26	4	-0.528724
ILMN_1685641	BCHE	4	-0.536915
ILMN_1661599	DDIT4	4	0.583481
ILMN_1805750	IFITM3	4	0.445176
ILMN_1776102	PSMD10	4	-0.529326
ILMN_1725971	TMEM81	4	0.487374
ILMN_1656016	DHX9	4	-0.373262
ILMN_1679093	ZNF581	4	0.513282
ILMN_1758640	LOC732160	4	-0.511869
ILMN_1725719	RAVER1	4	0.465843
ILMN_1814657	TFAP4	4	0.570526
ILMN_1700759	RIMS1	4	-0.590154
ILMN_1772492	MCART1	4	0.421092
ILMN_1755138	NEK8	4	0.502525
ILMN_1771148	CNTN4	4	-0.480843
ILMN_1663220	MRPL22	4	-0.487883
ILMN_1778803	ZFAND6	4	-0.559515
ILMN_1780560	MYO18A	4	0.450118
ILMN_1693310	ITFG1	4	-0.5041
ILMN_1665311	STH	4	0.513086
ILMN_1745779	MGC33212	4	-0.465006
ILMN_1652533	DKFZP434K191	4	0.454457
ILMN_1660298	TMEM121	4	-0.650453
ILMN_1696254	CYB5D2	4	-0.6062
ILMN_1705751	C7ORF20	4	-0.522325
ILMN_1788363	MLH1	4	-0.586197
ILMN_1726574	CACYBP	4	-0.417595
ILMN_1712748	C14ORF129	4	-0.465631
ILMN_1697304	FARSLB	4	0.470376
ILMN_1680507	PPP2R2C	4	-0.503631
ILMN_1805985	ANKRD32	4	-0.471749
ILMN_1667030	HSBP1	4	-0.694544
ILMN_1764826	TFE3	4	0.432864
ILMN_1760635	RAD51C	4	-0.463426
ILMN_1770466	ATP5G3	4	-0.470285
ILMN_1777322	FAM91A1	4	-0.386209
ILMN_1803005	MMACHC	4	-0.550167
ILMN_1657446	C1ORF57	4	-0.535378
ILMN_1667079	SPTBN2	4	0.466694
ILMN_1736002	COPS5	4	-0.511394
ILMN_1696549	BIRC3	4	0.406856
ILMN_1672547	MYO9B	4	0.402543
ILMN_1718924	ETFA	4	-0.541585
ILMN_1692158	MYST3	4	0.489119
ILMN_1671387	C3ORF23	4	-0.455574
ILMN_1768754	PILRB	4	0.54346
ILMN_1652412	PHKB	4	-0.460618
ILMN_1787314	ALS2CR14	4	0.491137
ILMN_1731644	SETDB2	4	0.501396
ILMN_1708686	FLJ36492	4	0.467917
ILMN_1751243	OSBPL7	4	0.417784
ILMN_1773018	CUEDC2	4	-0.464373
ILMN_1654773	CASK	4	-0.582331
ILMN_1694539	MAP3K6	4	0.628613
ILMN_1770548	CLASP2	4	-0.483133
ILMN_1693323	C6ORF162	4	-0.495283
ILMN_1781104	MAP2K7	4	0.514205
ILMN_1728224	OGFR	4	0.556251
ILMN_1732534	CHMP5	4	-0.499617
ILMN_1814156	PSMB7	4	-0.537166
ILMN_1685630	SIGLEC6	4	0.488705
ILMN_1702177	GLO1	4	-0.49017
ILMN_1770742	TMEM55B	4	-0.448538
ILMN_1812312	NDUFS4	4	-0.533226
ILMN_1762081	HMGCLL1	4	-0.457412
ILMN_1703471	ATF6	4	-0.465982
ILMN_1815479	NOLA3	4	-0.579937
ILMN_1756006	KIAA0404	4	0.380854
ILMN_1704477	COX5A	4	-0.546931
ILMN_1797576	PLEKHA3	4	-0.471807
ILMN_1751956	MGST3	4	-0.470073
ILMN_1785703	LMOD3	4	0.415988
ILMN_1678812	HAPLN1	4	-0.628455
ILMN_1719039	UBE2G1	4	-0.543861
ILMN_1795495	ERCC5	4	0.565527
ILMN_1726840	B3GALNT1	4	-0.39373
ILMN_1815345	EIF3S1	4	-0.426172
ILMN_1724581	EDC3	4	0.443967
ILMN_1722648	SF3B4	4	0.429984
ILMN_1814465	UBE2G1	4	-0.52733
ILMN_1798602	PCF11	4	0.546907
ILMN_1746314	EVI5	4	0.482473
ILMN_1793220	GART	4	-0.500805
ILMN_1742250	CCNH	4	-0.570979
ILMN_1807283	NDST1	4	-0.454444
ILMN_1708604	C7ORF28A	4	-0.497483
ILMN_1756255	TMED4	4	-0.418112
ILMN_1691345	NR1H2	4	0.549901
ILMN_1772131	IL1R2	4	0.484923
ILMN_1663145	NOMO3	4	-0.3879
ILMN_1806473	NGFRAP1L1	4	-0.538998
ILMN_1729650	PEX7	4	-0.497843
ILMN_1692145	ZNF14	4	0.422145
ILMN_1675788	ZNF175	4	0.490099
ILMN_1700955	MGC33212	4	-0.436634
ILMN_1739199	FLJ00038	4	0.458105
ILMN_1679782	BLOC1S2	4	-0.459114
ILMN_1782635	YARS2	4	-0.400777
ILMN_1694795	MDH2	4	-0.527928
ILMN_1733956	IARS	4	-0.408404
ILMN_1792506	PLA1A	4	0.508408
ILMN_1713964	BTBD3	4	-0.512737
ILMN_1765644	COMMD8	4	-0.510862
ILMN_1651499	ERGIC1	4	0.473944
ILMN_1801596	PCID1	4	-0.507485
ILMN_1803060	MAML1	4	0.399939
ILMN_1720311	SLC25A46	4	-0.467091
ILMN_1652085	MPHOSPH10	4	0.45703
ILMN_1795564	LOC144097	4	0.459374
ILMN_1784037	ZBTB40	4	0.504327
ILMN_1736005	NCAPH2	4	-0.433058
ILMN_1789830	CFLAR	4	0.466108
ILMN_1656537	SNRPN	4	-0.364797
ILMN_1742341	TCEAL1	4	-0.431976
ILMN_1687315	RXRA	4	0.552152
ILMN_1651261	RSU1	4	-0.587483
ILMN_1722276	PAFAH1B1	4	-0.499344
ILMN_1661366	LOC643576	4	-0.430225
ILMN_1704238	C14ORF126	4	-0.435101
ILMN_1733666	PLDN	4	-0.421381
ILMN_1709043	C9ORF46	4	-0.58069
ILMN_1752270	SLC25A40	4	-0.412347
ILMN_1795435	ZNF264	4	0.506496
ILMN_1803564	YIPF1	4	-0.515574
ILMN_1791375	LOC442578	4	0.424969
ILMN_1733947	FKBP8	4	0.488951
ILMN_1782050	CEBPD	4	0.450986
ILMN_1776586	RPL26L1	4	-0.51787
ILMN_1681888	PRKAR2A	4	-0.477354
ILMN_1679405	DDX56	4	0.487134
ILMN_1713319	PBLD	4	0.468526
ILMN_1683133	KLF15	4	0.515765
ILMN_1666597	PIK4CB	4	0.537508
ILMN_1786920	JARID1A	4	0.398577
ILMN_1754499	CDK10	4	0.494399
ILMN_1807925	GNG2	4	-0.491815
ILMN_1681914	CCNC	4	-0.453424
ILMN_1793632	C1ORF160	4	0.381793
ILMN_1804988	MOAP1	4	-0.364756
ILMN_1805590	LSM8	4	-0.48406
ILMN_1707002	TMLHE	4	-0.522825
ILMN_1651433	DCK	4	-0.515678
ILMN_1700657	NRXN3	4	-0.48698
ILMN_1744147	CEBPZ	4	0.424699
ILMN_1723481	CHST3	4	0.407821
ILMN_1702279	KIF3B	4	-0.599195
ILMN_1673026	CHCHD3	4	-0.510372
ILMN_1792801	HSD17B7P2	4	0.478595
ILMN_1737475	ABHD11	4	-0.450511
ILMN_1706502	EIF2AK2	4	0.545094
ILMN_1744574	TRUB1	4	-0.435835
ILMN_1679051	PTPRR	4	-0.594166
ILMN_1720531	JMJD2B	4	0.500653
ILMN_1756723	DPP7	4	-0.42439
ILMN_1811117	LOC400986	4	0.447508
ILMN_1785711	NEDD8	4	-0.525289
ILMN_1740923	C20ORF54	4	0.545937
ILMN_1812105	PIP5K2B	4	0.452677
ILMN_1712731	GAD1	4	-0.498962
ILMN_1659495	HBS1L	4	0.428867
ILMN_1755114	EIF2AK4	4	0.472109
ILMN_1697614	NHP2L1	4	-0.457925
ILMN_1708508	PPM1E	4	-0.494649
ILMN_1737878	FLJ34047	4	0.467204
ILMN_1810719	DCUN1D1	4	-0.441998
ILMN_1719316	TMED3	4	-0.536183
ILMN_1811104	KTELC1	4	0.461276
ILMN_1737314	BCL6	4	0.591968
ILMN_1680109	COL4A3BP	4	0.538892
ILMN_1751235	RAD54L2	4	0.519157
ILMN_1744835	MRPL21	4	-0.330162
ILMN_1801913	PPIH	4	-0.538523
ILMN_1658143	RFC3	4	-0.645272
ILMN_1764522	LMBR1	4	-0.54319
ILMN_1727041	EWSR1	4	0.429621
ILMN_1660000	SNRPN	4	-0.344302
ILMN_1691876	FAM19A2	4	-0.496564
ILMN_1655612	ARRDC2	4	0.475171
ILMN_1753243	DNAJB11	4	-0.583932
ILMN_1749676	KIAA1704	4	0.543373
ILMN_1685742	NIPA2	4	-0.460734
ILMN_1654939	TMED2	4	-0.462687
ILMN_1673069	DPP9	4	0.521472
ILMN_1762835	HELZ	4	0.532995
ILMN_1658834	NHN1	4	0.430172
ILMN_1748271	ATF2	4	-0.366933
ILMN_1800447	PHKB	4	-0.497019
ILMN_1812940	TRMT1	4	0.460377
ILMN_1813768	C3ORF19	4	0.525422
ILMN_1656395	MYOT	4	0.478218
ILMN_1718968	MT1E	4	0.430805
ILMN_1807833	HM13	4	-0.455725
ILMN_1708009	LANCL2	4	-0.641596
ILMN_1669881	TSPAN13	4	-0.444372
ILMN_1734929	BBOX1	4	0.427873
ILMN_1767766	PRDX2	4	-0.521418
ILMN_1760741	NDUFA9	4	-0.524726
ILMN_1749641	FBXO3	4	-0.464324
ILMN_1694923	PTPN9	4	0.389974
ILMN_1660111	UCHL3	4	-0.582303
ILMN_1787064	ANKRD17	4	-0.402946
ILMN_1655884	ATP2A2	4	-0.434881
ILMN_1724497	ABI2	4	-0.48109
ILMN_1745172	ILF2	4	-0.397997
ILMN_1813544	OXCT1	4	-0.496662
ILMN_1733356	PREI3	4	-0.415931
ILMN_1745148	ZNFX1	4	0.456163
ILMN_1730670	FSTL3	4	0.530903
ILMN_1701069	SCC-112	4	0.572479
ILMN_1745593	STMN1	4	-0.588694
ILMN_1787513	ACTR3B	4	-0.582801
ILMN_1668065	RBED1	4	0.440696
ILMN_1654497	ATAD1	4	-0.462229
ILMN_1729234	TPP1	4	0.505603
ILMN_1797154	AZGP1	4	0.678256
ILMN_1692168	UBE2Z	4	-0.550351
ILMN_1731203	KIAA1618	4	0.457627
ILMN_1806487	FAM109B	4	0.490233
ILMN_1665887	WDR61	4	-0.511329
ILMN_1800167	C12ORF4	4	0.444549
ILMN_1716260	HSPA8	4	-0.513615
ILMN_1807919	TNS1	4	0.471917
ILMN_1798657	TBL1XR1	4	-0.458618
ILMN_1707791	TAZ	4	0.466398
ILMN_1654065	ATOH8	4	0.488346
ILMN_1729175	FBXO3	4	-0.429363
ILMN_1685170	ANXA11	4	0.533525
ILMN_1780842	RANBP6	4	-0.415785
ILMN_1658743	CCNDBP1	4	-0.442627
ILMN_1751079	TAP1	4	0.41575
ILMN_1716563	PRKCB1	4	-0.544406
ILMN_1739770	CRSP9	4	-0.44998
ILMN_1725528	LOC400657	4	-0.476652
ILMN_1808591	LOC731049	4	-0.555058
ILMN_1728323	KPNA6	4	0.376942
ILMN_1738913	RARRES1	4	-0.409647
ILMN_1698019	LGMN	4	-0.563483
ILMN_1678652	C10ORF61	4	-0.388692
ILMN_1754375	CDK5	4	-0.546159
ILMN_1798288	MOBKL2C	4	0.595719
ILMN_1709809	NHP2L1	4	-0.463831
ILMN_1812640	AHR	4	0.43615
ILMN_1659659	MAGEH1	4	-0.481676
ILMN_1664216	NKIRAS1	4	-0.386922
ILMN_1813277	SUPT3H	4	-0.430666
ILMN_1701298	CCT2	4	-0.440821
ILMN_1686889	LOC619208	4	0.556512
ILMN_1701747	PFN2	4	-0.348692
ILMN_1811890	RGS10	4	-0.51932
ILMN_1811836	DYNC2LI1	4	-0.4917
ILMN_1800612	VBP1	4	-0.609506
ILMN_1714083	KLHL8	4	-0.497535
ILMN_1803814	LRRFIP1	4	0.460917
ILMN_1696330	GUF1	4	-0.533256
ILMN_1809344	BTBD10	4	-0.493763
ILMN_1807371	MED9	4	0.509456
ILMN_1776682	TRUB2	4	0.566795
ILMN_1799367	TXNDC14	4	-0.40578
ILMN_1739608	CP	4	0.66157
ILMN_1769369	ELAVL2	4	-0.391492
ILMN_1814165	SSBP3	4	0.521242
ILMN_1695386	RAD51C	4	-0.447726
ILMN_1667194	ZNF480	4	0.467511
ILMN_1708957	MYBPC1	4	-0.415395
ILMN_1745813	KIAA1279	4	-0.377727
ILMN_1674050	COL8A2	4	0.609166
ILMN_1723689	RANBP3	4	0.508503
ILMN_1763147	NDUFB6	4	-0.522336
ILMN_1722894	ZNRD1	4	-0.469535
ILMN_1744649	PSMB5	4	-0.617423
ILMN_1719622	RABEP1	4	-0.522027
ILMN_1673457	MECR	4	-0.520408
ILMN_1672589	SEMA4B	4	0.65216
ILMN_1733581	C16ORF35	4	0.427434
ILMN_1808354	SLC4A7	4	-0.44785
ILMN_1798886	NUDT21	4	-0.377035
ILMN_1673223	SORBS3	4	0.499409
ILMN_1788268	NAPG	4	0.458988
ILMN_1707634	MGC61571	4	-0.499756
ILMN_1688011	UPF1	4	0.488547
ILMN_1701930	EEF1B2	4	-0.592627
ILMN_1742221	MEF2B	4	0.498922
ILMN_1810334	COMMD7	4	-0.510886
ILMN_1778400	KIAA1913	4	-0.559054
ILMN_1694596	MLSTD1	4	-0.440626
ILMN_1752303	YY1AP1	4	0.464703
ILMN_1698987	THOC4	4	-0.520574
ILMN_1713978	SDF2	4	-0.414576
ILMN_1674354	CNOT3	4	0.516097
ILMN_1799600	STARD8	4	0.404519
ILMN_1715787	TPM1	4	-0.490784
ILMN_1772722	MRPS33	4	-0.522445
ILMN_1699545	PCSK7	4	0.42633
ILMN_1668662	UBAP2	4	0.465526
ILMN_1771618	FLJ37396	4	0.424224
ILMN_1772702	SFRS2B	4	-0.37101
ILMN_1717552	MAN2C1	4	0.486187
ILMN_1800381	GNAO1	4	-0.440059
ILMN_1788223	RSHL2	4	-0.396051
ILMN_1652766	CASP8AP2	4	0.391503
ILMN_1765801	GAA	4	0.464111
ILMN_1685365	ZNF773	4	0.429432
ILMN_1668652	CUGBP2	4	-0.60005
ILMN_1743701	SLCO4A1	4	0.555913
ILMN_1728011	NLGN4X	4	-0.556283
ILMN_1730048	C7ORF26	4	0.414808
ILMN_1778086	LMBR1L	4	0.50505
ILMN_1665203	SUMO4	4	0.434738
ILMN_1689111	CXCL12	4	-0.543979
ILMN_1812325	TMEM111	4	-0.499749
ILMN_1815639	PERQ1	4	0.481692
ILMN_1775170	MT1X	4	0.580108
ILMN_1770048	DPH5	4	-0.469707
ILMN_1696187	PYGL	4	0.462154
ILMN_1753719	GTF2A2	4	-0.48644
ILMN_1695717	RBM41	4	-0.428873
ILMN_1673252	JTV1	4	-0.512725
ILMN_1760218	DDX27	4	0.507774
ILMN_1707326	TASP1	4	-0.51608
ILMN_1712430	ATP5G1	4	-0.48985
ILMN_1674620	SGCE	4	-0.53485
ILMN_1697975	PHF14	4	-0.513552
ILMN_1788817	LOC728239	4	-0.468699
ILMN_1767481	XRCC6BP1	4	-0.483972
ILMN_1671291	EIF3S2	4	-0.426967
ILMN_1787628	NOL5A	4	0.426593
ILMN_1684352	TRIM45	4	-0.408421
ILMN_1727183	ZNF763	4	0.468769
ILMN_1759074	DUSP19	4	0.457074
ILMN_1786601	PLAGL2	4	0.491806
ILMN_1734542	OVGP1	4	0.597609
ILMN_1678186	ATP6V0A4	4	-0.440421
ILMN_1666750	C7ORF38	4	0.455007
ILMN_1693896	ATP8A2	4	0.394745
ILMN_1674633	UBE2H	4	-0.372217
ILMN_1700109	PTOV1	4	0.457692
ILMN_1810652	LMBRD2	4	-0.450394
ILMN_1651378	AUP1	4	0.501627
ILMN_1666706	LOC645676	4	-0.465733
ILMN_1751345	AP1S1	4	-0.555219
ILMN_1791057	IFNAR2	4	0.411097
ILMN_1796454	WDR70	4	0.413159
ILMN_1726755	COPS4	4	-0.467081
ILMN_1689528	ZNF136	4	0.532125
ILMN_1722532	JMJD1A	4	0.394857
ILMN_1726391	MRPL39	4	-0.450228
ILMN_1772644	EML3	4	0.423989
ILMN_1669816	CACNG7	4	-0.384257
ILMN_1810214	JUND	4	0.521456
ILMN_1739798	C7ORF30	4	-0.408185
ILMN_1664294	LEPRE1	4	0.461393
ILMN_1802611	SPEN	4	0.471562
ILMN_1764503	C21ORF124	4	0.567149
ILMN_1741954	SMYD3	4	-0.429353
ILMN_1659255	RP2	4	-0.436473
ILMN_1734316	YME1L1	4	-0.422255
ILMN_1656656	COX19	4	0.538381
ILMN_1784771	KLHL21	4	0.557225
ILMN_1708180	PFKM	4	-0.41384
ILMN_1808712	RNF40	4	0.377676
ILMN_1715416	NUP188	4	0.56543
ILMN_1715931	ISCA1	4	-0.416585
ILMN_1697652	PLEKHB2	4	-0.424895
ILMN_1685496	RGS7	4	-0.481137
ILMN_1708954	NOLA1	4	-0.379367
ILMN_1660608	GABRB3	4	-0.502954
ILMN_1747204	HTRA2	4	-0.522753
ILMN_1689552	FAM63A	4	0.427587
ILMN_1682404	SETMAR	4	-0.39175
ILMN_1691156	MT1A	4	0.503809
ILMN_1674376	ANGPTL4	4	0.427251
ILMN_1750394	SLC39A6	4	-0.486373
ILMN_1684042	BET1	4	-0.430514
ILMN_1806301	GOLGA1	4	0.439789
ILMN_1706273	HCCA2	4	0.481144
ILMN_1732717	LOC112703	4	-0.603611
ILMN_1670272	LRP10	4	0.432832
ILMN_1675131	PIH1D1	4	-0.513252
ILMN_1762766	PTPRA	4	-0.599728
ILMN_1790680	PDE6D	4	-0.613196
ILMN_1801996	MASP1	4	-0.607965
ILMN_1759883	SRP9	4	-0.478539
ILMN_1715096	C6ORF168	4	-0.439841
ILMN_1652024	CSNK1G3	4	-0.387363
ILMN_1745513	MCAT	4	-0.536071
ILMN_1679600	ACOT8	4	-0.479753
ILMN_1675112	LRRC32	4	0.452062
ILMN_1815475	BAZ1B	4	0.566463
ILMN_1654632	RGS7BP	4	-0.427255
ILMN_1780060	FCN3	4	0.598799
ILMN_1722953	USP47	4	0.58946
ILMN_1786444	LPL	4	0.76475
ILMN_1704873	TCEB1	4	-0.507895
ILMN_1788131	CYP26A1	4	-0.607046
ILMN_1808219	HEATR3	4	-0.462531
ILMN_1720344	NIPA2	4	-0.411762
ILMN_1746208	CCAR1	4	0.405716
ILMN_1787813	SLC5A3	4	0.452333
ILMN_1776267	CLN6	4	0.424055
ILMN_1697729	MAP2K6	4	-0.567022
ILMN_1688184	CSPG5	4	-0.560158
ILMN_1717470	UBLCP1	4	-0.483807
ILMN_1661309	XKR4	4	-0.572311
ILMN_1741482	GNAQ	4	-0.482097
ILMN_1744059	DCTN6	4	-0.573224
ILMN_1667670	SLC25A15	4	-0.550741
ILMN_1733931	PDCD6	4	-0.588053
ILMN_1691364	STAT1	4	0.425054
ILMN_1771320	FLJ38717	4	0.486644
ILMN_1690114	PTPLAD2	4	0.46365
ILMN_1782551	E2F5	4	-0.569279
ILMN_1786347	TNPO1	4	0.521033
ILMN_1807662	IGF2R	4	0.482802
ILMN_1680730	GGTLA4	4	0.495833
ILMN_1705900	ATXN10	4	-0.483055
ILMN_1666280	COX11	4	-0.428369
ILMN_1710655	ANKRA2	4	-0.5472
ILMN_1652163	DVL2	4	0.454614
ILMN_1815812	C16ORF5	4	0.520083
ILMN_1687887	PSMC4	4	-0.386563
ILMN_1676548	BZW2	4	-0.645469
ILMN_1668996	C1QBP	4	-0.449385
ILMN_1654441	OAT	4	-0.386164
ILMN_1798108	C6ORF211	4	-0.40484
ILMN_1678457	ZNF600	4	0.403077
ILMN_1727855	PEMT	4	-0.502387
ILMN_1713985	MAF1	4	0.439343
ILMN_1697884	KIFAP3	4	-0.578869
ILMN_1766916	FLJ21908	4	-0.427557
ILMN_1728521	HDAC7A	4	0.456119
ILMN_1668983	ACVR2B	4	0.4771
ILMN_1768195	C1ORF64	4	0.464601
ILMN_1744647	CAND1	4	-0.4434
ILMN_1753885	YTHDF1	4	0.483367
ILMN_1754220	SF3A2	4	0.475681
ILMN_1729801	S100A8	4	0.383715
ILMN_1810181	PCGF6	4	-0.445286
ILMN_1771139	FBXO31	4	0.626583
ILMN_1728853	CNTN1	4	-0.49082
ILMN_1707600	WDTC1	4	0.485526
ILMN_1734991	PPM1B	4	0.486465
ILMN_1737444	PCDHAC2	4	-0.43196
ILMN_1656682	AZIN1	4	-0.542729
ILMN_1723884	ARF4	4	-0.503931
ILMN_1793732	FARS2	4	-0.470075
ILMN_1711904	MXD3	4	0.448369
ILMN_1727815	CFI	4	0.483952
ILMN_1759092	CXORF40A	4	-0.555164
ILMN_1712806	AP1S1	4	-0.533665
ILMN_1715401	MT1G	4	0.555751
ILMN_1664367	COQ6	4	-0.52077
ILMN_1704446	FLJ43855	4	0.53709
ILMN_1669235	TM2D1	4	-0.505982
ILMN_1748968	ATG10	4	0.418441
ILMN_1680617	PLXNA2	4	0.527048
ILMN_1746368	SELT	4	-0.526886
ILMN_1706546	MAX	4	0.465084
ILMN_1727996	BAG4	4	0.416372
ILMN_1666690	ACRC	4	0.405243
ILMN_1697088	ARMC5	4	0.459594
ILMN_1805111	BRWD1	4	-0.516956
ILMN_1662322	ANXA7	4	-0.384467
ILMN_1756402	TMEM177	4	-0.534281
ILMN_1705908	LOC731390	4	-0.502644
ILMN_1814120	PECR	4	-0.526395
ILMN_1758831	RNF31	4	0.415556
ILMN_1793360	APITD1	4	-0.389645
ILMN_1734476	KIF2A	4	-0.590372
ILMN_1786469	FBXO22	4	-0.489395
ILMN_1751530	GADD45GIP1	4	0.429466
ILMN_1726930	FLJ13611	4	-0.422501
ILMN_1806122	CHD8	4	0.47567
ILMN_1714854	C1ORF149	4	-0.356545
ILMN_1810037	RUSC2	4	0.542933
ILMN_1745110	LAPTM4A	4	0.393748
ILMN_1785795	METAP1	4	-0.481175
ILMN_1736154	PROSAPIP1	4	0.539259
ILMN_1792107	ERCC8	4	-0.471691
ILMN_1752589	TMEM183A	4	-0.408644
ILMN_1754421	NDUFAF1	4	-0.5501
ILMN_1716372	STT3B	4	-0.437099
ILMN_1756352	MAPBPIP	4	-0.577764
ILMN_1778457	IL18	4	0.405263
ILMN_1749879	OCIAD1	4	0.511557
ILMN_1734007	GRAMD3	4	0.469006
ILMN_1732609	KIAA1539	4	0.460483
ILMN_1799082	ZNF609	4	0.504939
ILMN_1668310	MOCS2	4	-0.479967
ILMN_1778444	FKBP5	4	0.752475
ILMN_1679195	C20ORF24	4	-0.499205
ILMN_1730553	DDR2	4	0.395117
ILMN_1762436	UBB	4	-0.480141
ILMN_1748884	TOB2	4	0.516002
ILMN_1791379	ZNF638	4	0.435575
ILMN_1753862	SRP54	4	-0.396267
ILMN_1681949	PDGFRA	4	-0.646946
ILMN_1655961	NAG8	4	0.524638
ILMN_1673352	IFITM2	4	0.41097
ILMN_1794632	POLR1B	4	0.431131
ILMN_1726415	CCNA1	4	-0.5639
ILMN_1803744	SELS	4	-0.597306
ILMN_1685954	HMBS	4	-0.534753
ILMN_1690957	MT2A	4	0.454691
ILMN_1776105	PSPH	4	-0.460849
ILMN_1780465	CLEC5A	4	0.637542
ILMN_1708041	PLEKHF1	4	0.380262
ILMN_1679580	KCNIP4	4	-0.546173
ILMN_1789596	ETV6	4	0.447348
ILMN_1693789	ALPP	4	0.47805
ILMN_1669599	DENND4C	4	0.541716
ILMN_1773666	KCNIP4	4	-0.404783
ILMN_1669433	KIAA0913	4	0.408782
ILMN_1683959	THRAP2	4	0.455408
ILMN_1741264	MRPS33	4	-0.431089
ILMN_1804938	GPR175	4	0.437796
ILMN_1698517	TRAPPC6B	4	-0.444317
ILMN_1749962	NCAM2	4	-0.555097
ILMN_1754061	NOL6	4	0.384953
ILMN_1753265	FLJ40142	4	-0.662199
ILMN_1750641	SRCAP	4	0.4885
ILMN_1687335	FLNA	4	0.421632
ILMN_1713249	PHF19	4	0.378883
ILMN_1725471	GK	4	-0.523845
ILMN_1772706	C10ORF32	4	-0.529784
ILMN_1769018	PCSK4	4	0.490942
ILMN_1687743	BTBD7	4	0.37758
ILMN_1810848	VTI1A	4	0.540565
ILMN_1784780	CIC	4	0.560415
ILMN_1751958	NSUN5	4	0.532485
ILMN_1693119	LOC130576	4	-0.471439
ILMN_1738523	MYD88	4	0.363439
ILMN_1777261	FAM3C	4	-0.420141
ILMN_1728435	C12ORF45	4	-0.451885
ILMN_1725666	GTF2H3	4	-0.483992
ILMN_1808305	RTCD1	4	-0.436435
ILMN_1779432	TIPRL	4	-0.377362
ILMN_1707627	TPI1	4	-0.548137
ILMN_1743034	KIF1B	4	0.469691
ILMN_1707748	PIM3	4	0.473196
ILMN_1674778	ATP6V1G2	4	-0.425987
ILMN_1654032	ZER1	4	0.506821
ILMN_1764239	PMPCA	4	0.439294
ILMN_1663699	SLCO3A1	4	0.506056
ILMN_1777340	DDX6	4	0.420346
ILMN_1775943	BRMS1L	4	-0.541175
ILMN_1690982	DDT	4	-0.461525
ILMN_1785574	HTRA2	4	-0.527448
ILMN_1764494	ATP5A1	4	-0.398342
ILMN_1716518	NACA	4	-0.459004
ILMN_1715625	C20ORF94	4	0.456301
ILMN_1691927	BTBD1	4	-0.468607
ILMN_1729495	TRIM41	4	0.506416
ILMN_1815024	PRDX5	4	-0.542329
ILMN_1681438	SMARCD1	4	0.399892
ILMN_1700432	ITPKB	4	0.527791
ILMN_1689747	NOL8	4	0.501176
ILMN_1790311	SEC23A	4	-0.429357
ILMN_1684663	ZDHHC13	4	-0.388411
ILMN_1677485	C20ORF133	4	-0.480579
ILMN_1662954	CCT7	4	-0.451184
ILMN_1708081	LYCAT	4	-0.546562
ILMN_1652357	PDHX	4	-0.418925
ILMN_1770339	RPAIN	4	-0.585587
ILMN_1759670	AMACR	4	-0.414359
ILMN_1745817	NELL1	4	-0.511651
ILMN_1685774	ATP5C1	4	-0.55731
ILMN_1780576	PRG-3	4	-0.487203
ILMN_1702114	NOMO2	4	-0.386548
ILMN_1759330	KIF1A	4	0.491775
ILMN_1652512	C21ORF25	4	0.726701
ILMN_1663015	HIF3A	4	0.514046
ILMN_1766657	STOM	4	0.470324
ILMN_1748527	REPIN1	4	0.463239
ILMN_1739274	PDHB	4	-0.597792
ILMN_1809139	AHCTF1	4	0.527947
ILMN_1757384	RAN	4	-0.476523
ILMN_1753782	ZNF266	4	0.374294
ILMN_1659017	C11ORF74	4	-0.546648
ILMN_1790472	SLC25A28	4	0.494354
ILMN_1697472	TM2D3	4	-0.495689
ILMN_1737283	MGC39900	4	-0.562092
ILMN_1736546	SLC16A14	4	-0.466602
ILMN_1785191	TMEM14A	4	-0.517711
ILMN_1677877	UBE2L3	4	0.389574
ILMN_1790160	KIT	4	-0.44929
ILMN_1790807	XPC	4	0.503797
ILMN_1691809	PSMA1	4	-0.441053
ILMN_1720703	SLC25A3	4	-0.490558
ILMN_1764309	ADH1A	4	0.693887
ILMN_1795285	PHF15	4	0.620251
ILMN_1746633	C9ORF25	4	0.484882
ILMN_1712577	TMEM157	4	-0.570372
ILMN_1689485	ZNF148	4	0.461679
ILMN_1763694	RSPRY1	4	0.419833
ILMN_1742917	TXNL6	4	0.441246
ILMN_1707727	ANGPTL4	4	0.415271
ILMN_1730049	C20ORF127	4	0.526192
ILMN_1761580	TRIM44	4	0.433248
ILMN_1746606	PGAP1	4	-0.456771
ILMN_1720266	LOC91431	4	0.400792
ILMN_1741331	C14ORF108	4	-0.500246
ILMN_1761084	FNDC5	4	-0.4442
ILMN_1800197	MRPL36	4	-0.488182
ILMN_1797172	ERCC1	4	-0.551771
ILMN_1705663	DMXL2	4	-0.409639
ILMN_1704619	VPS29	4	-0.501899
ILMN_1793673	ZNF766	4	0.483862
ILMN_1694888	TAF2	4	-0.456996
ILMN_1810225	KIAA1530	4	0.419742
ILMN_1736700	ALDOA	4	-0.42206
ILMN_1814044	CABIN1	4	0.479345
ILMN_1657515	RPS6KA5	4	0.552367
ILMN_1813817	MRPL55	4	-0.4524
ILMN_1677487	ANKZF1	4	0.509452
ILMN_1666739	RBM15	4	0.419861
ILMN_1786108	TUT1	4	0.459468
ILMN_1774259	FAM63B	4	0.455204
ILMN_1675156	CDC42	4	-0.512862
ILMN_1682775	EDN1	4	0.450097
ILMN_1671777	FGF13	4	-0.425104
ILMN_1797813	SUZ12	4	0.441992
ILMN_1663571	FLJ10081	4	0.617913
ILMN_1738251	DRD3	4	0.39965
ILMN_1754570	KCTD8	4	-0.519136
ILMN_1798874	TMEM85	4	-0.41765
ILMN_1720484	CRTAP	4	0.614952
ILMN_1677824	RAB4A	4	-0.36806
ILMN_1805028	THOC7	4	-0.560816
ILMN_1722244	ZBTB16	4	0.733185
ILMN_1775182	GSR	4	-0.448999
ILMN_1653125	PER1	4	0.547506
ILMN_1734410	BNIP1	4	-0.478867
ILMN_1707901	DHRS7B	4	-0.503248
ILMN_1719755	FBN3	4	-0.606919
ILMN_1805766	POU6F1	4	0.442116
ILMN_1729975	ARAF	4	0.495883
ILMN_1736008	YRDC	4	0.443548
ILMN_1655821	CAPG	4	0.472947
ILMN_1734562	BPGM	4	-0.517132
ILMN_1721735	SMG5	4	0.485098
ILMN_1660787	SUCLA2	4	-0.456674
ILMN_1662880	FIS	4	0.460738
ILMN_1714093	RMND5A	4	-0.349113
ILMN_1814333	SERPINI1	4	-0.531465
ILMN_1796458	GABARAPL2	4	-0.537544
ILMN_1801889	MYO16	4	-0.714766
ILMN_1738632	PRKAR1A	4	-0.482191
ILMN_1721349	DKFZP564K142	4	0.41665
ILMN_1790757	ADSL	4	-0.467781
ILMN_1765118	SLC43A1	4	0.462636
ILMN_1692575	SFRS8	4	0.538138
ILMN_1694399	ICA1	4	0.444591
ILMN_1719656	MRPL38	4	0.523752
ILMN_1739283	UPF2	4	0.486866
ILMN_1673898	ATG12	4	0.510074
ILMN_1741017	PIP5K2B	4	-0.458371
ILMN_1789616	NUPL2	4	-0.447541
ILMN_1808301	MRPL45	4	-0.42695
ILMN_1656496	EPC2	4	0.350332
ILMN_1779381	SEC61A2	4	-0.457997
ILMN_1711110	CENPT	4	0.419568
ILMN_1701749	UQCRFS1	4	-0.54255
ILMN_1793241	SRD5A1	4	-0.615008
ILMN_1753525	TCEAL7	4	-0.466543
ILMN_1677756	UBE2D2	4	0.472892
ILMN_1724367	NDUFB1	4	-0.478203
ILMN_1754988	N6AMT1	4	-0.425765
ILMN_1736940	HPRT1	4	-0.479489
ILMN_1728276	MKKS	4	-0.502569
ILMN_1658992	DPM1	4	-0.400064
ILMN_1719543	MAF	4	-0.37919
ILMN_1813208	PID1	4	-0.50253
ILMN_1711327	TRIM37	4	-0.36403
ILMN_1720360	BAD	4	-0.598723
ILMN_1809488	SPCS2	4	-0.579217
ILMN_1740276	CLDN9	4	0.487244
ILMN_1769883	IDE	4	-0.433268
ILMN_1728572	DOK5	4	-0.605023
ILMN_1774367	WDR81	4	0.456635
ILMN_1792910	MNT	4	0.59697
ILMN_1694799	PIAS2	4	-0.451155
ILMN_1787897	CXCL1	4	0.433026
ILMN_1747335	SUPT6H	4	0.609457
ILMN_1737418	ACSL6	4	-0.424189
ILMN_1769941	UBE2F	4	-0.610493
ILMN_1750052	NOL14	4	0.575617
ILMN_1752226	P2RY11	4	0.396426
ILMN_1751136	MAP1B	4	0.453166
ILMN_1744442	C20ORF121	4	-0.556067
ILMN_1772876	ZNF395	4	0.614227
ILMN_1721989	ATP5F1	4	-0.58301
ILMN_1745561	CYLD	4	0.527623
ILMN_1695606	EFNB3	4	-0.634331
ILMN_1705679	SAFB2	4	0.584706
ILMN_1739497	GTF2H5	4	-0.592571
ILMN_1764500	C3ORF10	4	-0.631917
ILMN_1716056	TMEM112B	4	0.469288
ILMN_1740354	SAP30BP	4	0.526053
ILMN_1758784	ATP2C1	4	-0.472842
ILMN_1746085	IGFBP3	4	0.514211
ILMN_1775011	NOL10	4	0.471431
ILMN_1697512	SLC32A1	4	-0.544994
ILMN_1782327	CTBP1	4	-0.384955
ILMN_1657803	CFH	4	0.371074
ILMN_1660186	SYF2	4	0.458285
ILMN_1759252	ADD1	4	0.531205
ILMN_1706841	LOC728188	4	-0.435669
ILMN_1709549	PLEKHM1	4	0.534333
ILMN_1651652	RTN3	4	-0.380653
ILMN_1798254	ACTR10	4	-0.509578
ILMN_1790951	C19ORF50	4	0.452395
ILMN_1715804	PITPNA	4	-0.411151
ILMN_1702501	RPS6KA2	4	0.515964
ILMN_1798540	DKFZP564O0523	4	0.388415
ILMN_1707734	NNAT	4	-0.459694
ILMN_1658940	DDX25	4	-0.347617
ILMN_1753115	C1ORF84	4	0.517396
ILMN_1684447	MAMDC1	4	-0.435519
ILMN_1730809	SLC29A2	4	0.607677
ILMN_1698323	PLEKHB2	4	-0.474605
ILMN_1746494	FNTA	4	-0.454643
ILMN_1669252	CUL2	4	-0.424384
ILMN_1765649	IRF3	4	0.602187
ILMN_1734483	BSDC1	4	0.559816
ILMN_1670456	MGC10433	4	0.414713
ILMN_1723158	NOL1	4	0.485746
ILMN_1689296	ARMC10	4	-0.503589
ILMN_1690880	CTAGE5	4	0.433611
ILMN_1761722	ZNF579	4	0.508842
ILMN_1724990	TMEM103	4	-0.515863
ILMN_1734346	C19ORF36	4	0.389127
ILMN_1670378	KIAA0738	4	-0.403899
ILMN_1775965	KIAA1622	4	-0.585907
ILMN_1799730	ARMCX3	4	-0.479971
ILMN_1777663	TOP2B	4	-0.57307
ILMN_1736096	DLL3	4	-0.531851
ILMN_1737800	PRDX3	4	-0.531378
ILMN_1694931	PSMA3	4	-0.432015
ILMN_1806349	SLC6A8	4	0.503811
ILMN_1778358	ATP8A1	4	-0.391231
ILMN_1757287	MAPK6	4	-0.422766
ILMN_1729058	SCAMP1	4	-0.408075
ILMN_1708006	MICB	4	0.402621
ILMN_1734956	IRF2BP1	4	0.448505
ILMN_1777980	MAP3K7IP1	4	0.373606
ILMN_1795158	FGR	4	0.489459
ILMN_1713668	TSNAX	4	-0.459783
ILMN_1796673	RIT2	4	-0.473954
ILMN_1789283	PPP2R5C	3	-0.387164
ILMN_1806908	PRKCB1	3	-0.616223
ILMN_1680091	POP7	3	-0.413797
ILMN_1809495	COX8A	3	-0.478193
ILMN_1766637	GLA	3	-0.435236
ILMN_1808500	CEP68	3	-0.455698
ILMN_1742382	RIMS3	3	0.398532
ILMN_1651628	EXOC6	3	-0.569291
ILMN_1663347	OTOF	3	-0.648576
ILMN_1779633	PSMD6	3	-0.396396
ILMN_1798327	PAQR9	3	-0.385066
ILMN_1765303	GRAMD1C	3	0.438621
ILMN_1689515	CPLX3	3	0.691358
ILMN_1756338	SFXN3	3	0.378813
ILMN_1803429	CD44	3	0.419553
ILMN_1798454	MAD2L1BP	3	-0.501219
ILMN_1793572	C21ORF81	3	0.424326
ILMN_1730630	CXORF56	3	-0.42889
ILMN_1799614	PNPLA6	3	0.374347
ILMN_1720996	SLC12A2	3	-0.392918
ILMN_1772988	IPO4	3	-0.327064
ILMN_1687652	TGFB3	3	0.431486
ILMN_1815567	ETF1	3	-0.450496
ILMN_1729217	C3ORF40	3	-0.497903
ILMN_1763205	NIP30	3	-0.342391
ILMN_1708223	PAK6	3	0.56531
ILMN_1658504	CHKA	3	0.402057
ILMN_1789641	ABCG2	3	-0.413009
ILMN_1721762	IL18RAP	3	0.4346
ILMN_1803277	MVP	3	0.360184
ILMN_1707265	RND2	3	0.493436
ILMN_1815660	NAT12	3	-0.370782
ILMN_1667592	PARVB	3	0.449709
ILMN_1772700	TMEM18	3	-0.431081
ILMN_1691575	SNX2	3	-0.43696
ILMN_1756755	LINGO1	3	-0.661483
ILMN_1802380	RERE	3	0.536697
ILMN_1775486	SSPN	3	0.462068
ILMN_1680626	PDIA6	3	-0.459584
ILMN_1692159	RFX2	3	0.500447
ILMN_1681754	GGH	3	-0.429665
ILMN_1676893	ADCY3	3	0.362923
ILMN_1745880	DNAI1	3	0.415007
ILMN_1670000	IQWD1	3	-0.439731
ILMN_1760718	ZMIZ2	3	0.365471
ILMN_1766386	LOC401433	3	0.560192
ILMN_1809933	PIM1	3	0.441934
ILMN_1667199	SQRDL	3	0.429944
ILMN_1741133	NME1	3	-0.456346
ILMN_1761159	FAM62A	3	0.740837
ILMN_1773620	SMARCC2	3	0.380681
ILMN_1754544	PSMA7	3	-0.462028
ILMN_1814194	TCF4	3	0.467315
ILMN_1701655	SLC24A6	3	0.483219
ILMN_1742433	SMEK1	3	0.4284
ILMN_1792173	76P	3	-0.414326
ILMN_1698673	KIAA1799	3	-0.38898
ILMN_1781098	DNAJB12	3	-0.482517
ILMN_1761456	ALG13	3	-0.582332
ILMN_1750599	ATP2B1	3	-0.430568
ILMN_1711606	PRDX5	3	-0.477215
ILMN_1809931	NDRG1	3	0.413082
ILMN_1758232	GGCX	3	-0.491162
ILMN_1700067	BTN3A3	3	-0.388848
ILMN_1710315	NOS1AP	3	0.441689
ILMN_1669497	OSBPL10	3	-0.463962
ILMN_1666399	RING1	3	0.375078
ILMN_1689518	PECAM1	3	0.393953
ILMN_1669376	DRAM	3	0.436877
ILMN_1703697	LANCL1	3	-0.514686
ILMN_1679299	IGSF1	3	-0.459063
ILMN_1803855	FAIM2	3	0.464923
ILMN_1681101	March	1	3	-0.607331
ILMN_1698159	ANKRD6	3	-0.574741
ILMN_1673962	NUP205	3	0.464863
ILMN_1747823	NEUROD2	3	0.330134
ILMN_1759097	MLLT11	3	-0.436657
ILMN_1771593	RRM1	3	0.536941
ILMN_1709399	SLC25A34	3	0.400318
ILMN_1696601	VARS	3	0.483268
ILMN_1723900	TNFRSF25	3	0.573131
ILMN_1792070	BTN2A1	3	-0.436557
ILMN_1718071	AGTPBP1	3	-0.493866
ILMN_1754045	FANCL	3	-0.54032
ILMN_1689976	EDIL3	3	-0.555341
ILMN_1693538	STK36	3	0.502277
ILMN_1810283	FGF12	3	-0.435851
ILMN_1772703	OTUD6B	3	-0.509096
ILMN_1693519	PRKG1	3	0.475598
ILMN_1695706	H3F3B	3	0.459366
ILMN_1755383	LRRC1	3	0.421979
ILMN_1684402	STXBP5	3	-0.473759
ILMN_1797822	KIAA0746	3	-0.512511
ILMN_1718972	MFSD3	3	-0.542399
ILMN_1774945	NRG3	3	-0.380499
ILMN_1659054	CHKB	3	-0.351428
ILMN_1718963	HARS2	3	0.395152
ILMN_1693862	MGC70857	3	0.38545
ILMN_1701293	COX7A2	3	-0.482789
ILMN_1796749	KIF1C	3	0.462622
ILMN_1690099	ITGB1BP1	3	-0.388683
ILMN_1701052	TUBG2	3	-0.493365
ILMN_1697717	IL4R	3	0.446436
ILMN_1811957	CAMSAP1	3	-0.515989
ILMN_1750257	USP1	3	-0.437025
ILMN_1691425	LDOC1L	3	-0.466624
ILMN_1729430	FBXO18	3	0.401914
ILMN_1790689	CRISPLD2	3	0.411072
ILMN_1756598	IL1RAPL1	3	0.480932
ILMN_1812953	PPARGC1B	3	0.434275
ILMN_1751264	CCDC126	3	-0.343944
ILMN_1700923	ATG4C	3	-0.400252
ILMN_1723232	LOC96610	3	-0.416412
ILMN_1785198	POLE3	3	-0.370237
ILMN_1784661	TMEM2	3	0.493283
ILMN_1660292	MRPS21	3	-0.41119
ILMN_1658071	ATP1B1	3	-0.40101
ILMN_1758578	MRPL52	3	-0.383559
ILMN_1782847	PPP1R1B	3	0.402412
ILMN_1712587	ARSB	3	-0.397644
ILMN_1725612	NUP50	3	-0.429737
ILMN_1761176	GRIPAP1	3	0.41924
ILMN_1725791	PTPLA	3	-0.555955
ILMN_1803825	CXCL12	3	-0.470756
ILMN_1755954	CPEB3	3	0.523569
ILMN_1732410	SLC16A9	3	0.479202
ILMN_1792276	DKFZP761B107	3	0.360705
ILMN_1695092	WRB	3	-0.412424
ILMN_1779185	SPECC1L	3	0.517846
ILMN_1742968	NMNAT2	3	-0.360945
ILMN_1684227	GPR146	3	0.486171
ILMN_1778360	PYGB	3	0.592142
ILMN_1728094	FASTKD2	3	-0.381002
ILMN_1799494	YWHAB	3	-0.427951
ILMN_1712659	PPP2CB	3	-0.494049
ILMN_1781479	SUV39H1	3	0.404453
ILMN_1660718	GABBR2	3	-0.408729
ILMN_1761851	CACNA1A	3	0.521049
ILMN_1677765	LRP8	3	-0.421227
ILMN_1734833	NBN	3	-0.365268
ILMN_1766814	TK2	3	0.455576
ILMN_1680948	LMOD1	3	0.364826
ILMN_1704101	HSF4	3	0.502563
ILMN_1686626	BAT1	3	0.417527
ILMN_1664172	GNE	3	-0.508542
ILMN_1732514	GALK2	3	-0.370516
ILMN_1701802	TMEM54	3	0.557751
ILMN_1798311	MBTPS2	3	-0.402082
ILMN_1804652	PLEKHH3	3	0.512004
ILMN_1744107	BID	3	-0.380797
ILMN_1719064	KCTD10	3	0.325613
ILMN_1804454	KIAA1411	3	-0.436431
ILMN_1777058	HIATL2	3	-0.536555
ILMN_1683598	ACSL4	3	-0.449395
ILMN_1747205	JDP2	3	0.466072
ILMN_1797125	LOC55565	3	0.386332
ILMN_1759453	UQCRB	3	-0.397469
ILMN_1782273	N4BP2	3	0.498964
ILMN_1717803	CDK5R2	3	-0.58279
ILMN_1702817	B3GNTL1	3	-0.368427
ILMN_1679267	TGM2	3	0.415708
ILMN_1723709	C9ORF116	3	-0.384846
ILMN_1773114	GRIK1	3	-0.634738
ILMN_1654422	ACTN2	3	-0.385759
ILMN_1807003	ANXA11	3	0.430213
ILMN_1703826	UNC5D	3	-0.373596
ILMN_1691930	CBX6	3	-0.361466
ILMN_1713301	DGCR2	3	0.398867
ILMN_1764694	ZFP14	3	0.479007
ILMN_1752340	ARF5	3	-0.456658
ILMN_1760779	ENSA	3	-0.452272
ILMN_1656621	CHMP2A	3	-0.616434
ILMN_1697880	PLD2	3	0.483132
ILMN_1758798	LOC728734	3	0.491804
ILMN_1670948	TSR2	3	0.459242
ILMN_1736757	GNPTAB	3	-0.630839
ILMN_1711799	C9ORF40	3	-0.452457
ILMN_1688722	IL13RA2	3	-0.444245
ILMN_1796835	RWDD3	3	-0.462268
ILMN_1786197	NR2F1	3	0.387664
ILMN_1742611	C1ORF52	3	-0.484296
ILMN_1651254	LPP	3	0.510125
ILMN_1732189	SYCE1	3	-0.372229
ILMN_1659948	PPFIA1	3	0.361252
ILMN_1760575	PTP4A1	3	-0.50292
ILMN_1715994	HGS	3	0.437234
ILMN_1805695	C6ORF170	3	-0.547911
ILMN_1813148	TOM1	3	0.417144
ILMN_1805724	DLGAP1	3	-0.434971
ILMN_1723922	C17ORF28	3	0.490847
ILMN_1665797	CSE1L	3	-0.358925
ILMN_1655536	ENY2	3	-0.460745
ILMN_1750651	ADIPOR2	3	0.392975
ILMN_1655011	SERF1B	3	-0.479531
ILMN_1699585	BHLHB5	3	-0.462711
ILMN_1794253	FLJ20186	3	-0.471955
ILMN_1796377	C14ORF37	3	-0.452781
ILMN_1779998	TFB2M	3	-0.488824
ILMN_1741513	C14ORF11	3	-0.435171
ILMN_1815033	HPCA	3	0.618281
ILMN_1702541	CCDC55	3	0.395064
ILMN_1678090	RPL3	3	0.428579
ILMN_1680110	C10ORF116	3	0.480661
ILMN_1796923	LOC81691	3	-0.49011
ILMN_1762071	C17ORF80	3	-0.414922
ILMN_1805737	PFKP	3	0.366454
ILMN_1810467	PPP2R1A	3	0.363924
ILMN_1764187	FVT1	3	0.516159
ILMN_1705224	TMEM110	3	-0.363921
ILMN_1753790	ZNF259	3	-0.426327
ILMN_1791147	YPEL3	3	0.509874
ILMN_1656134	CNOT7	3	-0.351728
ILMN_1716272	KBTBD8	3	0.422511
ILMN_1681628	ZNF277P	3	-0.464047
ILMN_1701514	TRAF3IP2	3	0.406726
ILMN_1716382	LOC387882	3	-0.539274
ILMN_1678805	POMT2	3	0.492884
ILMN_1792304	OACT2	3	-0.44095
ILMN_1698167	ZHX1	3	0.477429
ILMN_1658206	C1ORF102	3	-0.358676
ILMN_1678546	PEX11B	3	-0.328896
ILMN_1708151	LAGE3	3	-0.451312
ILMN_1800642	RELN	3	-0.407734
ILMN_1709439	PCOLN3	3	0.367508
ILMN_1660332	ADFP	3	0.384588
ILMN_1780659	NUDT6	3	-0.461549
ILMN_1760143	ADRM1	3	0.402663
ILMN_1703324	PDSS1	3	-0.439948
ILMN_1782954	HIP2	3	-0.477107
ILMN_1756052	NOL4	3	-0.497739
ILMN_1709042	RBM4	3	-0.448563
ILMN_1675693	PPP2CB	3	-0.43197
ILMN_1692511	TMEM106C	3	0.383349
ILMN_1806924	PHYHD1	3	0.587996
ILMN_1726880	TMEM39B	3	0.453372
ILMN_1804735	CBS	3	0.37124
ILMN_1770356	POLRMT	3	0.465228
ILMN_1708672	ACAT2	3	-0.420051
ILMN_1694780	GCHFR	3	0.49998
ILMN_1809212	HPR	3	0.344159
ILMN_1655434	UCK1	3	0.400929
ILMN_1709440	CPM	3	0.387036
ILMN_1754912	GLE1L	3	0.437888
ILMN_1739257	EIF3S6	3	0.447757
ILMN_1788393	FLJ31818	3	-0.435878
ILMN_1698252	FANCB	3	0.396235
ILMN_1725417	NELL2	3	-0.440866
ILMN_1777913	CDK8	3	-0.545268
ILMN_1811515	DLG3	3	-0.491264
ILMN_1685397	ITGA3	3	0.466948
ILMN_1784847	CREBZF	3	-0.337902
ILMN_1809511	GRINL1A	3	-0.411859
ILMN_1656045	BRUNOL6	3	-0.454432
ILMN_1692464	FLJ20699	3	0.362476
ILMN_1716445	DTYMK	3	-0.483917
ILMN_1708743	NT5DC2	3	0.67491
ILMN_1815329	TRHDE	3	-0.449331
ILMN_1683038	CYFIP1	3	-0.390261
ILMN_1774077	GBP2	3	0.483356
ILMN_1766798	CENTB2	3	-0.380055
ILMN_1730731	ERLIN1	3	0.453242
ILMN_1758943	FAM5C	3	-0.739514
ILMN_1703205	EDN3	3	-0.559594
ILMN_1687037	IFT140	3	0.429226
ILMN_1736448	VWC2	3	-0.611743
ILMN_1653203	EFEMP2	3	0.332243
ILMN_1699085	C8ORF16	3	0.451084
ILMN_1805996	SIN3A	3	0.404894
ILMN_1652735	RFXAP	3	-0.410367
ILMN_1797236	TGM2	3	0.388651
ILMN_1656927	SEMA5A	3	-0.445431
ILMN_1753515	SRR	3	-0.420729
ILMN_1666471	UQCRQ	3	-0.452797
ILMN_1778240	GFOD1	3	0.542764
ILMN_1710863	GATAD1	3	0.395516
ILMN_1700831	SLC27A2	3	-0.419235
ILMN_1737644	LOC124446	3	0.445244
ILMN_1691290	CELSR3	3	0.474189
ILMN_1712253	CAMK4	3	-0.669156
ILMN_1683120	UNG	3	0.559915
ILMN_1681679	TSPO	3	0.320496
ILMN_1717905	WDR42A	3	0.389668
ILMN_1670518	WDFY3	3	-0.35875
ILMN_1701687	IL26	3	0.472709
ILMN_1690844	LOC387820	3	-0.506987
ILMN_1343294	ACTB	3	0.434913
ILMN_1666451	ITGB4	3	0.688295
ILMN_1779399	SNRPA	3	0.551148
ILMN_1667257	SDHB	3	-0.355565
ILMN_1786278	DKFZP564J102	3	-0.41512
ILMN_1743199	EGR2	3	-0.603415
ILMN_1711311	PODXL	3	0.439375
ILMN_1692456	GPR103	3	-0.495114
ILMN_1655733	RFC2	3	-0.42726
ILMN_1779347	GARNL3	3	-0.393407
ILMN_1788315	SIN3B	3	0.506316
ILMN_1680652	SELENBP1	3	0.332685
ILMN_1744109	OR2A1	3	0.453227
ILMN_1723414	HACL1	3	-0.373691
ILMN_1704500	STAP2	3	0.373144
ILMN_1688435	LOC155060	3	0.40913
ILMN_1750401	C17ORF62	3	0.339593
ILMN_1723124	GALK2	3	0.434794
ILMN_1791904	ATP13A1	3	0.490305
ILMN_1747463	PANK3	3	-0.60341
ILMN_1736317	VGCNL1	3	-0.49413
ILMN_1789849	NOL9	3	0.348014
ILMN_1750661	FBXW9	3	-0.51812
ILMN_1724431	RSRC2	3	-0.351924
ILMN_1703427	SON	3	-0.362488
ILMN_1672717	C10ORF57	3	-0.439771
ILMN_1763910	TH1L	3	0.43377
ILMN_1692332	ALOX12B	3	0.415194
ILMN_1668270	ZDHHC18	3	0.436763
ILMN_1794643	ZGPAT	3	0.396441
ILMN_1685410	MORG1	3	-0.381319
ILMN_1738424	CDC42	3	-0.346742
ILMN_1680139	MAFF	3	0.362318
ILMN_1716583	NME7	3	-0.458699
ILMN_1737807	SF3B2	3	0.429638
ILMN_1695792	CUL4A	3	-0.45807
ILMN_1763412	SKIP	3	-0.531614
ILMN_1739548	ZCCHC6	3	0.406632
ILMN_1748438	POLR2G	3	-0.39797
ILMN_1678961	FRMD4A	3	-0.505098
ILMN_1803045	TUBGCP5	3	-0.431446
ILMN_1694219	ARIH1	3	-0.443844
ILMN_1679984	ZCCHC12	3	-0.458637
ILMN_1792078	ZNF313	3	0.421389
ILMN_1672331	MAP3K7IP2	3	0.383677
ILMN_1678797	PTPRE	3	-0.422812
ILMN_1775956	SP5	3	-0.480638
ILMN_1667077	BSPRY	3	0.387628
ILMN_1791438	LOC255374	3	-0.359954
ILMN_1789436	FLJ20054	3	0.476731
ILMN_1784512	TRA16	3	-0.544112
ILMN_1700183	AGTRL1	3	0.461606
ILMN_1670305	SERPING1	3	0.605287
ILMN_1720595	MDGA1	3	0.558579
ILMN_1814871	CWF19L1	3	-0.39428
ILMN_1738272	DHX36	3	-0.412966
ILMN_1662181	FGFR1OP	3	-0.396201
ILMN_1750160	FASTKD3	3	-0.319718
ILMN_1680314	TXN	3	-0.553179
ILMN_1711414	MRPS27	3	-0.34376
ILMN_1727360	MAOB	3	0.664352
ILMN_1756928	RTN1	3	-0.369794
ILMN_1726659	THOP1	3	0.526352
ILMN_1789702	GBE1	3	-0.418812
ILMN_1801105	PRKCD	3	-0.588408
ILMN_1763989	SEC63	3	0.443578
ILMN_1814315	PBXIP1	3	0.504469
ILMN_1711878	ENOPH1	3	-0.593667
ILMN_1660965	MGC24975	3	0.325064
ILMN_1657771	CRTC2	3	0.387537
ILMN_1801119	BCL2	3	0.491752
ILMN_1810051	EPB41L4B	3	-0.359656
ILMN_1735552	KIF1B	3	0.480036
ILMN_1761010	PCCB	3	-0.510963
ILMN_1756146	WDR45	3	0.448929
ILMN_1665856	CA10	3	-0.555592
ILMN_1670970	PPP3CA	3	-0.462468
ILMN_1654118	BCL2L1	3	0.591437
ILMN_1794638	VIP	3	-0.570712
ILMN_1766803	TUBGCP6	3	0.496674
ILMN_1716921	ZNF83	3	0.48705
ILMN_1764709	MAFB	3	-0.54932
ILMN_1753597	FKRP	3	0.423669
ILMN_1766245	SUPT4H1	3	-0.432777
ILMN_1796925	CXADR	3	-0.686845
ILMN_1665257	RIMS2	3	0.545288
ILMN_1778792	WAPAL	3	0.462191
ILMN_1666530	ZC3H8	3	-0.451022
ILMN_1671076	BAI3	3	-0.435496
ILMN_1665357	EPS15	3	-0.360139
ILMN_1694711	MAD2L1BP	3	-0.451102
ILMN_1665583	TUBB	3	-0.44269
ILMN_1748117	LRDD	3	0.439143
ILMN_1748840	CALB2	3	-0.380393
ILMN_1800739	SPINT2	3	-0.399253
ILMN_1657744	C15ORF17	3	-0.424305
ILMN_1760849	NETO2	3	-0.666136
ILMN_1759003	SNX12	3	-0.407193
ILMN_1811468	IRX3	3	0.484571
ILMN_1763638	BCAR3	3	0.38617
ILMN_1651838	RND1	3	-0.423413
ILMN_1738589	MGLL	3	-0.578651
ILMN_1718988	DAZAP2	3	-0.509654
ILMN_1676526	MPPED2	3	-0.378879
ILMN_1732151	COL6A1	3	0.58405
ILMN_1787541	SPSB2	3	0.431361
ILMN_1750722	RPS7	3	-0.517613
ILMN_1794070	ANKRD13B	3	0.476434
ILMN_1723521	AJAP1	3	-0.405615
ILMN_1659807	LOC84661	3	-0.365335
ILMN_1681829	ZNF606	3	0.495587
ILMN_1687384	IFI6	3	0.455659
ILMN_1729734	MFSD4	3	-0.477144
ILMN_1667994	AMD1	3	-0.435384
ILMN_1715024	LSS	3	0.379007
ILMN_1770378	ANAPC10	3	-0.379789
ILMN_1768515	SEC22C	3	-0.432226
ILMN_1705049	TMEM67	3	-0.391134
ILMN_1737066	PRPF19	3	0.560049
ILMN_1729487	GMPR	3	0.691966
ILMN_1731596	AP3S2	3	-0.348673
ILMN_1773567	LAMA5	3	0.428979
ILMN_1663388	TUBA1C	3	0.411284
ILMN_1715613	TAOK2	3	0.43378
ILMN_1800332	NGB	3	0.428618
ILMN_1744068	ELP3	3	0.372418
ILMN_1676980	MTSS1	3	-0.489782
ILMN_1778104	ACADM	3	-0.509422
ILMN_1720865	OSBPL7	3	0.503025
ILMN_1700138	CREB1	3	-0.477819
ILMN_1804461	MYH14	3	0.415767
ILMN_1785158	HERPUD2	3	-0.373267
ILMN_1811433	RPL8	3	-0.378641
ILMN_1815242	AGT	3	0.358989
ILMN_1768798	SPAG9	3	-0.384859
ILMN_1759513	RND3	3	-0.499459
ILMN_1748831	PPP1R13B	3	0.466018
ILMN_1727992	FEZ1	3	-0.543097
ILMN_1770084	TACC1	3	0.543207
ILMN_1782352	VENTX	3	0.628621
ILMN_1699265	TNFRSF10B	3	0.449894
ILMN_1801516	GPC1	3	0.524749
ILMN_1656798	TIMM17A	3	-0.492884
ILMN_1748384	BOC	3	0.484878
ILMN_1716461	LGI4	3	0.504006
ILMN_1746265	SARM1	3	0.460022
ILMN_1661142	TMF1	3	-0.370993
ILMN_1760727	ANG	3	0.411097
ILMN_1766247	ZBTB2	3	0.433171
ILMN_1803925	LOC400924	3	0.523856
ILMN_1792799	HIF3A	3	0.484759
ILMN_1661585	RASGEF1A	3	-0.509626
ILMN_1703178	SCG2	3	-0.545029
ILMN_1743910	PANK4	3	-0.371616
ILMN_1671742	UPF3A	3	0.429306
ILMN_1791726	TUBB3	3	-0.416887
ILMN_1728369	CLCN4	3	-0.43061
ILMN_1807981	SIGIRR	3	0.386487
ILMN_1677887	PMS2	3	-0.402537
ILMN_1684368	MST150	3	0.469668
ILMN_1742044	GNAI1	3	-0.407577
ILMN_1685472	LRRTM4	3	-0.474965
ILMN_1661998	METTL6	3	-0.383577
ILMN_1666376	TRIM56	3	0.398439
ILMN_1721283	HSPB6	3	0.587089
ILMN_1743846	FAM123B	3	0.459735
ILMN_1689178	PPID	3	-0.385267
ILMN_1657769	EIF5	3	-0.380775
ILMN_1777915	STX6	3	-0.468232
ILMN_1747067	NPAS1	3	-0.462659
ILMN_1715672	HPCAL1	3	-0.326303
ILMN_1665428	GSDMDC1	3	0.342965
ILMN_1755092	C20ORF55	3	-0.453134
ILMN_1726924	SYNGR4	3	-0.502921
ILMN_1775822	PDGFB	3	0.464659
ILMN_1674551	SMAD5	3	0.483572
ILMN_1753196	PTTG1	3	-0.446669
ILMN_1703049	AKAP7	3	0.383317
ILMN_1778488	WDR41	3	-0.495214
ILMN_1706825	PKN2	3	0.407807
ILMN_1760088	CCKBR	3	-0.470896
ILMN_1679532	GRM3	3	-0.635609
ILMN_1659024	TMCC2	3	0.543536
ILMN_1722718	BMP2	3	-0.449954
ILMN_1730928	CDK5R1	3	-0.444312
ILMN_1718769	ITSN1	3	0.388336
ILMN_1774312	MRP63	3	-0.400313
ILMN_1714383	TPD52L1	3	0.483106
ILMN_1786048	HNRPR	3	-0.37477
ILMN_1804357	GNG4	3	-0.574163
ILMN_1768050	SCOC	3	-0.48682
ILMN_1778168	ELMO2	3	-0.416339
ILMN_1688622	UBQLN1	3	-0.410748
ILMN_1757358	DIAPH1	3	0.640223
ILMN_1751330	RBCK1	3	0.389241
ILMN_1683969	FKBP1A	3	-0.478567
ILMN_1777118	RC74	3	0.466412
ILMN_1791270	CDH10	3	-0.4255
ILMN_1778425	DPP10	3	-0.375822
ILMN_1719290	CRYZL1	3	0.402178
ILMN_1781680	DAP3	3	-0.404765
ILMN_1775380	SMOX	3	0.404736
ILMN_1740250	NMU	3	-0.724932
ILMN_1805842	FHL1	3	0.434069
ILMN_1684575	TNIP2	3	0.561197
ILMN_1812970	RWDD1	3	-0.526863
ILMN_1719256	CKS1B	3	-0.508536
ILMN_1653432	HNRPDL	3	-0.463521
ILMN_1761068	MGC52000	3	0.404148
ILMN_1788664	KCNH7	3	-0.458176
ILMN_1795338	YPEL1	3	-0.527027
ILMN_1691570	METTL5	3	-0.477398
ILMN_1762802	CNIH2	3	-0.391201
ILMN_1702821	TTLL7	3	-0.490703
ILMN_1678203	RBMX2	3	0.439558
ILMN_1688067	Septin	5	3	-0.44952
ILMN_1793671	TFDP2	3	-0.444054
ILMN_1751395	FLJ12949	3	0.400423
ILMN_1786834	PRKX	3	0.408134
ILMN_1746116	OCA2	3	-0.425748
ILMN_1673548	HSPC159	3	-0.406626
ILMN_1739222	ETV5	3	-0.566826
ILMN_1695468	SRPK2	3	-0.387909
ILMN_1708016	C20ORF108	3	0.614452
ILMN_1684083	RNASE10	3	0.473668
ILMN_1761083	HNRPA3	3	-0.453048
ILMN_1772487	SFRS14	3	-0.381452
ILMN_1660723	RDH13	3	0.489646
ILMN_1761280	NTSR2	3	0.421973
ILMN_1734286	RBM15B	3	0.358471
ILMN_1711078	CDC2L2	3	0.368264
ILMN_1745344	C12ORF31	3	-0.435903
ILMN_1717420	UBE2W	3	-0.429776
ILMN_1656136	STAU1	3	-0.378454
ILMN_1678404	FBXO11	3	-0.376447
ILMN_1737255	C22ORF36	3	0.449392
ILMN_1762972	CHD9	3	0.501888
ILMN_1736654	PIP5K1B	3	-0.520595
ILMN_1715332	TTC21A	3	0.49408
ILMN_1654918	MTRF1	3	0.447424
ILMN_1759952	PSMA5	3	-0.47952
ILMN_1736234	C1ORF77	3	-0.538147
ILMN_1720088	SFRS12	3	0.371719
ILMN_1767848	PCMTD2	3	-0.471073
ILMN_1712888	HSPH1	3	-0.37452
ILMN_1651405	BRD9	3	0.393101
ILMN_1764557	LOC161247	3	0.422096
ILMN_1682935	LYPLAL1	3	-0.512846
ILMN_1777024	PCDHAC2	3	0.44196
ILMN_1749544	RYR3	3	0.329013
ILMN_1754580	FRMPD1	3	-0.367613
ILMN_1749077	RIC3	3	-0.423683
ILMN_1774110	CHN2	3	-0.41801
ILMN_1765857	SUPV3L1	3	0.496117
ILMN_1714592	CDA	3	0.529586
ILMN_1802843	PRCC	3	0.408614
ILMN_1693515	EGFL8	3	-0.463299
ILMN_1724437	GCAT	3	0.511684
ILMN_1705733	KIAA0460	3	0.452108
ILMN_1752968	LAMB2	3	0.376649
ILMN_1651228	RPS28	3	0.40964
ILMN_1661194	CLDN14	3	0.414982
ILMN_1655563	KIAA0427	3	0.597695
ILMN_1670122	ZNF624	3	0.491942
ILMN_1812776	FBXO28	3	-0.398712
ILMN_1805652	PPP2R2D	3	-0.430778
ILMN_1787280	C1ORF135	3	-0.331988
ILMN_1711157	NOTCH4	3	0.591912
ILMN_1786065	UHRF1	3	0.432835
ILMN_1657435	MT1M	3	0.471215
ILMN_1666181	SDC4	3	0.449738
ILMN_1783388	PRG2	3	-0.469967
ILMN_1723766	CASP7	3	0.448203
ILMN_1657128	PTPRU	3	0.379246
ILMN_1716350	PDE1A	3	-0.392471
ILMN_1797537	ZRSR2	3	0.496087
ILMN_1790555	KIAA1505	3	-0.450666
ILMN_1708064	MAP4	3	0.434393
ILMN_1684755	KAZALD1	3	-0.56141
ILMN_1810782	SH3KBP1	3	-0.486649
ILMN_1691731	PARP14	3	0.336472
ILMN_1761844	ZCCHC17	3	-0.492922
ILMN_1813100	KIAA1244	3	-0.413425
ILMN_1787026	SEC61G	3	-0.514162
ILMN_1731397	STMN4	3	-0.445768
ILMN_1719343	WDR26	3	-0.37939
ILMN_1687171	CLTA	3	-0.349506
ILMN_1702229	CECR6	3	-0.576548
ILMN_1727558	MRPL27	3	-0.395306
ILMN_1774580	MRPL48	3	-0.380147
ILMN_1704286	FXYD5	3	0.425071
ILMN_1718766	MT1F	3	0.556575
ILMN_1698225	MYO5A	3	-0.394155
ILMN_1755369	RAB3A	3	-0.348605
ILMN_1708131	BHLHB9	3	-0.424288
ILMN_1672022	EPHA4	3	-0.443645
ILMN_1771233	CHMP4B	3	-0.491189
ILMN_1683261	PICALM	3	0.436113
ILMN_1668532	GMEB2	3	0.5224
ILMN_1752932	EVA1	3	0.458436
ILMN_1673936	KHSRP	3	0.418628
ILMN_1760982	ZNF187	3	0.39135
ILMN_1722073	MLXIPL	3	0.585044
ILMN_1812859	GAD1	3	-0.430525
ILMN_1734603	BCAN	3	0.554944
ILMN_1763523	HARS	3	0.518246
ILMN_1652487	RIOK1	3	-0.448187
ILMN_1802633	GABRA1	3	-0.406013
ILMN_1786345	KIAA1967	3	-0.511053
ILMN_1799939	TAF1L	3	-0.358611
ILMN_1738909	TROVE2	3	0.416352
ILMN_1802654	GLT8D2	3	-0.48765
ILMN_1688452	LCMT1	3	-0.444476
ILMN_1781700	IL18R1	3	0.443364
ILMN_1687518	CLUL1	3	-0.459615
ILMN_1688188	CADPS	3	-0.362877
ILMN_1728197	CLDN5	3	0.420489
ILMN_1669394	EI24	3	-0.554852
ILMN_1790575	KIAA0859	3	-0.414282
ILMN_1689002	DTX1	3	0.480235
ILMN_1660451	STARD13	3	0.404767
ILMN_1343293	TXN	3	-0.526907
ILMN_1714990	DBT	3	0.374983
ILMN_1740193	ZNF740	3	-0.437697
ILMN_1716265	PGM2L1	3	-0.479363
ILMN_1664679	CADM2	3	-0.471363
ILMN_1658911	AP3S1	3	-0.580284
ILMN_1800354	CST3	3	0.315478
ILMN_1671207	IARS2	3	-0.46034
ILMN_1667485	ZNF650	3	-0.436395
ILMN_1781066	VSX1	3	0.44487
ILMN_1678235	KIAA1267	3	0.433174
ILMN_1697629	PLA2G4B	3	0.423185
ILMN_1801349	TAS2R14	3	-0.453553
ILMN_1795383	RPUSD3	3	-0.538129
ILMN_1782778	FAM100B	3	0.443561
ILMN_1665265	FLJ40113	3	0.469405
ILMN_1762932	CHMP2A	3	-0.442011
ILMN_1684293	ANP32B	3	0.434023
ILMN_1723962	LXN	3	-0.418793
ILMN_1712944	AES	3	0.408553
ILMN_1673637	SLC10A4	3	-0.520975
ILMN_1681777	SHROOM2	3	-0.503882
ILMN_1766275	PIK3CD	3	0.596413
ILMN_1758067	RGS4	3	-0.452471
ILMN_1672947	CAST	3	0.490767
ILMN_1745256	CXXC5	3	0.451023
ILMN_1789653	PBLD	3	-0.403971
ILMN_1674322	C9ORF126	3	-0.409025
ILMN_1653319	MC1R	3	0.396587
ILMN_1741281	RNF175	3	-0.407012
ILMN_1767320	MAPK1	3	-0.459191
ILMN_1697559	G6PD	3	0.488545
ILMN_1690034	SOD3	3	0.451244
ILMN_1740231	ELMO1	3	-0.390041
ILMN_1690233	C6ORF55	3	-0.382052
ILMN_1746138	RLTPR	3	0.468619
ILMN_1699606	ASB3	3	-0.484062
ILMN_1684771	PGRMC1	3	-0.558101
ILMN_1742074	C8ORF76	3	-0.428425
ILMN_1709346	CLTB	3	-0.38882
ILMN_1741960	DGKG	3	0.585595
ILMN_1790530	HECTD2	3	-0.407484
ILMN_1683369	KIAA1160	3	0.38974
ILMN_1671452	MRPL44	3	-0.466659
ILMN_1683698	CHMP2B	3	-0.477342
[truncated: 863 more rows]

## Sheet: aging_related_DNA_methylation_sites
array_id	symbol	count_shared_tissue	correlation
cg06409153	ABCA5	4	-0.524734
cg12073594	ARFGAP1	4	-0.716846
cg14265075	ARHGEF11	4	-0.603941
cg19096475	ASAM	4	0.469797
cg19945840	B3GALT6	4	0.711386
cg13282594	BGLAP	4	-0.530907
cg03664992	BMP8A	4	0.918371
cg07621046	C10orf82	4	0.656808
cg09830866	C16orf24	4	0.421028
cg24042452	C1orf182	4	-0.590595
cg14127659	C22orf23	4	-0.574839
cg10865119	C6orf208	4	-0.393922
cg18454685	CACNA1G	4	0.590578
cg03714916	CDKN1A	4	-0.601142
cg00819362	CLIPR-59	4	-0.626185
cg02000005	CRIP1	4	0.628192
cg12869240	DHX32	4	0.474835
cg10792326	DNCL1	4	0.68185
cg06993413	DPP8	4	0.747392
cg13460409	DSCR6	4	0.555466
cg12875426	DYM	4	-0.433201
cg27301343	EML2	4	0.532213
cg00201234	FBLN2	4	0.507732
cg23941599	FEM1C	4	0.689185
cg07360076	FGFR3	4	0.735622
cg16547529	FLJ33790	4	0.502438
cg20692569	FZD9	4	0.788812
cg06264060	GPR24	4	-0.540516
cg16155382	GRHL3	4	-0.439336
cg06154570	HEYL	4	0.562857
cg07924575	HPS4	4	-0.531944
cg01684579	HSPC111	4	-0.422251
cg06572160	KCNC3	4	0.577705
cg09088834	KIAA0980	4	0.536152
cg19832721	KIAA1267	4	-0.414221
cg24429836	LDHD	4	-0.523127
cg04845628	MINA	4	-0.500693
cg03427831	MTHFR	4	-0.657182
cg07388493	NDUFS5	4	-0.589774
cg08370996	NR2F2	4	0.848344
cg03567830	NTSR1	4	0.470777
cg24812103	PABPC1	4	-0.456886
cg01671575	PGBD5	4	-0.530336
cg06144905	PIPOX	4	0.739329
cg15120942	PLCD1	4	0.460253
cg25288155	PLEKHB1	4	0.497621
cg15201877	PTGER3	4	0.89386
cg10523019	RHBDD1	4	0.810895
cg13352306	ROM1	4	-0.394774
cg01573562	RPH3A	4	0.620419
cg07027075	RPL9	4	-0.642042
cg27519140	RPP21	4	-0.419373
cg06303238	SALL4	4	0.418103
cg26614073	SCAP	4	-0.614141
cg17186803	SCN4B	4	-0.398492
cg12078929	SERHL	4	0.692301
cg12489960	SGCB	4	-0.562968
cg09936839	SIRT6	4	-0.440513
cg08948050	SLC35A4	4	-0.479656
cg05245515	SLC39A2	4	0.596406
cg09816471	SNN	4	0.70759
cg05836145	SP8	4	0.528015
cg06832950	SPG3A	4	-0.623194
cg01511567	SSRP1	4	-0.497682
cg20673075	STK3	4	-0.491034
cg10316764	TAOK2	4	0.503248
cg21633698	THY1	4	-0.455345
cg04969878	TMEM19	4	-0.616745
cg11932564	TNFRSF13C	4	0.654137
cg17237813	TTLL7	4	-0.559136
cg16869108	VHL	4	0.497936
cg20359349	39905	3	0.441821
cg03330678	40065	3	-0.646554
cg02331561	ABCA3	3	0.900742
cg00081975	ABCC3	3	0.401027
cg18328933	ABHD14A	3	-0.542797
cg14121103	ABHD5	3	0.751098
cg18353563	ABTB1	3	0.45741
cg01888411	ABTB2	3	0.422731
cg14795968	ACADL	3	0.895311
cg01535453	ACADS	3	0.379304
cg21448423	ACOT11	3	-0.468574
cg00540769	ACOT12	3	0.614588
cg26780333	ACOT4	3	0.808799
cg11414151	ACSL1	3	0.584933
cg19986872	ACSL6	3	0.631352
cg20025656	ACTA1	3	0.429481
cg17317962	ACTG1	3	0.446384
cg08572611	ACTL6B	3	0.467553
cg13384396	ADCY5	3	0.632378
cg13851211	ADCY7	3	0.46864
cg10235817	ADRA2C	3	0.735621
cg14826456	ADRB1	3	0.627144
cg24113449	ADRBK2	3	0.640728
cg19564367	AFAP	3	0.662997
cg23092072	AFF1	3	0.543744
cg03766998	AFG3L2	3	0.573814
cg25263140	AIM1	3	0.552051
cg20959866	AJAP1	3	0.679147
cg10482024	AK3L1	3	0.648999
cg05421555	AKAP13	3	0.577166
cg08211967	AKAP13	3	0.65411
cg19118077	AKR1C3	3	-0.698906
cg03365437	ALDH1A2	3	0.789123
cg00930873	ALDH1A2	3	0.756418
cg19177941	ALDH1A3	3	0.491788
cg18809289	ALOX5	3	0.812414
cg07251857	ALPK3	3	0.473615
cg04988423	ALX4	3	0.682901
cg01155039	AMN	3	0.631799
cg26381783	ANKRD15	3	0.828393
cg27665659	AP1S1	3	0.764928
cg23131950	AP2S1	3	-0.549997
cg00955451	APBA2	3	-0.387885
cg01053621	APOA2	3	-0.413117
cg05921324	APOA4	3	0.625128
cg20713492	AQP10	3	0.455821
cg00079563	ARFGAP3	3	0.694936
cg01418124	ARHGAP24	3	0.383007
cg09954385	ARHGAP8	3	0.416261
cg20866788	ARL1	3	0.659476
cg03874127	ARMC2	3	-0.458616
cg04716261	ARPM2	3	0.629972
cg00646140	ARSD	3	0.413863
cg12297221	ART5	3	0.78483
cg13140267	ASCC3L1	3	0.688068
cg24392479	ASPSCR1	3	0.35249
cg11405695	ATAD3C	3	0.597251
cg01357116	ATOH1	3	0.546228
cg09580336	ATP1A1	3	0.669993
cg23970089	ATP5I	3	0.593045
cg05483509	ATP6V0C	3	0.41642
cg18236477	ATP8A2	3	0.40828
cg11009596	AURKB	3	0.470216
cg15001381	AXIN1	3	0.589484
cg16176379	AYTL1	3	0.501286
cg16608652	B3GALT2	3	-0.409052
cg14596431	B3GNTL1	3	0.50066
cg07027513	B4GALT6	3	0.57914
cg00332153	BANK1	3	0.39778
cg23455517	BCAT2	3	0.47925
cg22166290	BCL11A	3	0.57765
cg22947000	BCMO1	3	-0.530185
cg04356968	BGLAP	3	-0.458556
cg22766145	BHLHB5	3	0.419534
cg10660256	BHMT	3	0.678605
cg05890484	BHMT	3	0.656366
cg03400060	BHMT2	3	0.423034
cg26453588	BIK	3	0.510026
cg26516759	BMP7	3	0.376363
cg17561435	BMPER	3	0.530667
cg17051321	BNC1	3	0.871144
cg18742893	BOC	3	0.506417
cg14732540	BRDT	3	0.695168
cg16313343	BRF1	3	0.465562
cg21801378	BRUNOL6	3	0.682887
cg00600684	BRWD2	3	-0.336292
cg26927807	BTBD2	3	-0.560145
cg23211240	BTG4	3	0.742737
cg17186163	C10orf10	3	-0.686336
cg12251804	C10orf125	3	0.690838
cg14607011	C10orf125	3	0.561783
cg01851208	C10orf58	3	0.493557
cg06812977	C10orf59	3	0.506225
cg17349199	C10orf82	3	0.640134
cg19070899	C11orf56	3	0.456265
cg13682722	C14orf102	3	0.820245
cg22247240	C14orf115	3	0.680917
cg21207436	C14orf115	3	0.644123
cg09212468	C16orf50	3	0.738073
cg19895197	C17orf37	3	0.686018
cg02712165	C17orf76	3	0.511233
cg26005082	C19orf30	3	0.815111
cg04640886	C19orf30	3	0.659937
cg02479575	C19orf30	3	0.528347
cg21852292	C1orf115	3	0.596651
cg21921474	C1orf172	3	0.417474
cg08887581	C1orf64	3	0.453143
cg04498679	C2	3	0.347514
cg14301635	C2	3	0.462619
cg00400263	C20orf177	3	-0.352708
cg11051158	C2orf3	3	-0.59017
cg22751696	C3orf14	3	0.732768
cg23320649	C3orf18	3	-0.479177
cg15448599	C3orf45	3	-0.568668
cg06807989	C3orf52	3	0.648568
cg22197830	C5orf14	3	-0.445715
cg26081162	C6orf141	3	0.797253
cg04600618	C6orf206	3	0.652176
cg02564523	C7orf19	3	0.534776
cg10896774	C7orf34	3	0.424332
cg20717059	C8orf13	3	0.476225
cg21197871	C8orf38	3	0.552931
cg10918419	C8orf55	3	0.547658
cg09519758	C9orf68	3	-0.400874
cg02431687	C9orf90	3	0.581239
cg18503260	CA13	3	0.677328
cg18272264	CACNB4	3	0.502002
cg26743024	CACNG4	3	0.5886
cg16743289	CACYBP	3	0.507282
cg12402251	CALB1	3	0.482987
cg01971122	CALCA	3	0.39314
cg09188980	CALCA	3	0.380064
cg09068492	CALCA	3	0.351003
cg23243617	CAMK1	3	0.516619
cg04523589	CAMP	3	0.621482
cg20414506	CAMSAP1	3	-0.49461
cg02409351	CART1	3	0.847161
cg20314325	CASC5	3	0.574049
cg13500388	CBFB	3	-0.479122
cg10935709	CBWD1	3	0.658935
cg04398978	CBX4	3	0.459507
cg02849695	CCDC19	3	0.417519
cg20099806	CCDC47	3	-0.49236
cg22527345	CCDC71	3	0.789089
cg10315334	CCL5	3	0.471076
cg16422907	CCNA1	3	0.582581
cg10539418	CCND1	3	0.66266
cg06361108	CCNF	3	0.641919
cg09509673	CCR10	3	0.609459
cg19716462	CCT4	3	0.608081
cg09263755	CCT6B	3	0.353154
cg07548313	CD1C	3	0.694471
cg13164537	CD226	3	0.523573
cg24862483	CD300LG	3	0.461807
cg01288598	CD83	3	0.642248
cg24975222	CDCP1	3	0.616298
cg17655614	CDH1	3	0.766889
cg10303842	CDH12	3	0.672485
cg24101578	CDH22	3	-0.386129
cg22319147	CDH5	3	-0.749163
cg14831838	CDK5R2	3	0.663143
cg16077929	CDKL1	3	-0.518349
cg07752420	CDKN2A	3	0.428463
cg10895543	CDKN2A	3	0.374854
cg19133618	CDKN2B	3	0.38024
cg19764407	CDKN2B	3	0.527729
cg02055963	CDX2	3	0.61593
cg20559736	CEACAM19	3	-0.400705
cg16241714	CEBPD	3	0.863222
cg06734962	CEBPD	3	0.605471
cg12373771	CECR6	3	0.782778
cg06268694	CELSR1	3	0.495226
cg21360828	CENPA	3	0.593956
cg09298289	CENPH	3	0.583419
cg06818777	CHAD	3	0.366678
cg13854874	CHAF1B	3	0.551466
cg00282347	CHD5	3	0.62366
cg12422450	CHGA	3	0.526752
cg04603031	CHRNA3	3	0.409058
cg21402071	CHRNB4	3	0.703373
cg27554782	CHRNB4	3	0.618979
cg20761322	CIB2	3	0.389135
cg22748573	CITED4	3	0.42201
cg13316424	CIZ1	3	-0.442617
cg02512860	CLDN15	3	-0.608808
cg20645058	CLEC12B	3	-0.473955
cg24735937	CLTB	3	-0.525096
cg07251788	CLTCL1	3	-0.529847
cg23297477	CMTM3	3	0.39175
cg02921257	CMYA1	3	0.529555
cg16254309	CNTNAP2	3	0.485646
cg17031727	COG2	3	0.53955
cg22995106	COG4	3	0.487563
cg16907566	COL14A1	3	0.450948
cg01593886	COL1A1	3	0.417339
cg26024843	COL5A1	3	0.506185
cg19461621	COLEC12	3	0.646582
cg15974062	COPS7A	3	0.504195
cg19885761	CPLX2	3	0.640212
cg16444968	CPNE7	3	0.521659
cg11200929	CRABP1	3	0.691703
cg03258472	CRB3	3	0.470531
cg02611282	CREB5	3	-0.503838
cg09498007	CREG2	3	-0.577856
cg06336792	CREM	3	0.686418
cg21842274	CRHBP	3	-0.722318
cg04922810	CRHR2	3	0.641856
cg03451296	CRIP2	3	0.663755
cg00757952	CRYBB1	3	0.460917
cg01441777	CSNK1E	3	-0.522442
cg13230197	CSPG4	3	0.344122
cg25302419	CTNND2	3	0.474611
cg10331779	CTNND2	3	0.579893
cg15043057	CTPS	3	0.453716
cg08500346	CTSH	3	0.569334
cg13234643	CTSL2	3	0.748491
cg06723357	CUEDC1	3	-0.523673
cg05146205	CUTL1	3	0.457055
cg15195412	CX3CL1	3	-0.39796
cg20427865	CX3CL1	3	-0.484274
cg25806808	CXCL1	3	0.567091
cg21948169	CXXC6	3	0.421795
cg14204735	CYB561	3	0.428136
cg21890738	CYB561	3	0.506205
cg02604290	CYP24A1	3	0.601716
cg10238818	CYYR1	3	0.719352
cg21046940	DAP	3	0.526292
cg23507131	DARC	3	-0.534987
cg16306115	DCDC2	3	0.459332
cg24126851	DCHS1	3	0.523702
cg18055007	DDAH2	3	0.476931
cg18555117	DDHD1	3	0.496533
cg08307816	DEGS2	3	0.559809
cg18182399	DES	3	0.436603
cg04770504	DFNA5	3	0.547814
cg24805239	DFNA5	3	0.630724
cg15903421	DFNB31	3	0.496457
cg25027167	DGAT1	3	0.596902
cg05666713	DKFZp434B1231	3	0.660911
cg07684796	DKK1	3	0.808716
cg01762581	DKK4	3	0.485892
cg21589115	DKKL1	3	0.82231
cg23881725	DLEC1	3	0.382927
cg00807586	DLEC1	3	0.442031
cg15236866	DLX1	3	0.53236
cg16652259	DLX1	3	0.78598
cg12559031	DLX4	3	0.763733
cg06537230	DLX5	3	0.455189
cg20120491	DMC1	3	0.74254
cg13191049	DMN	3	0.410929
cg22416721	DMP1	3	-0.422963
cg12420104	DMRT3	3	0.562188
cg11695266	DNAJB6	3	0.501966
cg21488617	DNALI1	3	0.53719
cg19579782	DNMT2	3	0.333159
cg21233722	DOCK2	3	0.555597
cg04836038	DOCK9	3	0.518372
cg12335708	DPP4	3	0.477346
cg21965997	DRD1IP	3	0.34809
cg12758687	DRD2	3	0.666457
cg15439862	DSC3	3	0.76834
cg11832722	DSC3	3	0.805982
cg02451670	DTL	3	-0.412802
cg11939071	DTX1	3	0.516184
cg11540997	DUOX2	3	0.685125
cg02932167	ECEL1	3	0.74442
cg25431974	ECEL1	3	0.675732
cg09809672	EDARADD	3	-0.682088
cg20166532	EDG1	3	0.605437
cg12992720	EDG4	3	0.53321
cg20786074	EFEMP1	3	0.42464
cg02586730	EFEMP2	3	0.639383
cg19355190	EGR2	3	0.429278
cg20572838	EME1	3	0.418777
cg09009111	EMILIN2	3	0.670323
cg02727423	EML1	3	-0.687697
cg05885720	EMP1	3	-0.457457
cg01795122	EMP3	3	0.316816
cg03522063	EMX2	3	0.560891
cg22231902	EN1	3	0.652995
cg16582174	ENTH	3	-0.554205
cg22336401	ENTPD8	3	0.662309
cg19635712	EPB41L4B	3	0.577874
cg15146752	EPHA2	3	0.534443
cg08575537	EPO	3	0.442929
cg14407667	EPS15	3	0.764615
cg01465325	ERCC6	3	0.779934
cg03127334	ERG	3	0.538481
cg19560758	ERRFI1	3	0.487399
cg15626350	ESR1	3	0.561514
cg16792632	ESR2	3	0.669607
cg11279021	ETV1	3	0.775995
cg14228238	EVI1	3	0.806067
cg19848683	EVI1	3	0.751372
cg27626299	EVX1	3	0.681529
cg19904463	FABP5	3	0.810175
cg14343711	FAF1	3	0.440113
cg21453309	FAM101A	3	-0.444201
cg12569173	FAM104A	3	0.396608
cg01794265	FAM105A	3	0.528064
cg23639989	FAM105A	3	0.877689
cg06638451	FAM107A	3	-0.421499
cg13921352	FAM19A4	3	0.527142
cg23967169	FAM19A4	3	0.787276
cg12629244	FAM20B	3	0.613535
cg03158400	FAM3B	3	0.55632
cg16352283	FAM46B	3	0.794332
cg10106284	FAM49A	3	-0.629889
cg03794550	FANCF	3	0.680941
cg00221494	FARP1	3	0.451201
cg27223047	FBN2	3	0.532376
cg02613386	FBXO39	3	0.629167
cg20723355	FBXO39	3	0.55727
cg15746187	FBXO44	3	-0.536137
cg12290002	FBXO5	3	0.530338
cg20387341	FGF10	3	0.525625
cg14654926	FGF10	3	0.54657
cg03283842	FKBP7	3	0.533251
cg17786776	FKBP9	3	-0.363544
cg13755070	FLI1	3	0.343863
cg21368354	FLJ10769	3	0.524134
cg11644586	FLJ10786	3	0.751746
cg19786920	FLJ14001	3	0.552134
cg17178888	FLJ14166	3	0.53242
cg19742789	FLJ14166	3	0.662469
cg11126134	FLJ14834	3	0.493543
cg24891133	FLJ14834	3	0.440314
cg22492020	FLJ20516	3	0.415199
cg27118809	FLJ20699	3	0.687879
cg03616357	FLJ21159	3	0.613297
cg25484904	FLJ21511	3	0.592982
cg14424579	FLJ21839	3	0.751601
cg01283289	FLJ21963	3	0.503314
cg24200059	FLJ22222	3	0.462402
cg26154999	FLJ22746	3	-0.508428
cg21795497	FLJ23554	3	0.470631
cg05396987	FLJ30834	3	0.714418
cg18108623	FLJ34922	3	0.861001
cg27256309	FLJ36070	3	-0.461134
cg21120249	FLJ36268	3	-0.492666
cg20513206	FLJ36888	3	-0.488893
cg02489552	FLJ40365	3	0.517076
cg00107187	FLJ42486	3	0.549091
cg03734874	FLJ42486	3	0.536927
cg00297584	FLJ42957	3	0.578029
cg18871276	FLJ46156	3	0.487453
cg13929328	FLJ46831	3	0.805969
cg14546153	FLJ90166	3	0.643766
cg03782453	FLJ90575	3	0.519647
cg15489294	FLJ90650	3	0.555104
cg25044651	FLJ90650	3	0.68803
cg08785215	FLNB	3	0.84623
cg07017374	FLT3	3	0.443294
cg00489401	FLT4	3	0.651157
cg04587829	FN3K	3	-0.470311
cg11260422	FOXA1	3	0.813556
cg07572341	FOXA2	3	0.768235
cg22777952	FOXB1	3	0.764686
cg08583049	FOXB1	3	0.755587
cg04504095	FOXC1	3	0.41263
cg03663715	FOXD1	3	0.706191
cg13958614	FOXD1	3	0.769727
cg14106085	FOXD2	3	0.502824
cg22815110	FOXD3	3	0.837346
cg18815943	FOXE3	3	0.852586
cg06602857	FOXF1	3	0.497228
cg10300684	FOXG1B	3	0.49204
cg02681442	FOXG1B	3	0.716021
cg07499072	FST	3	0.85071
cg23208881	FURIN	3	-0.352752
cg24919972	FYCO1	3	0.440133
cg25228126	FZD2	3	0.559441
cg21571937	FZD2	3	0.683892
cg01939681	GABRB2	3	0.48436
cg17665193	GAD2	3	0.520361
cg15146720	GALNT11	3	0.488594
cg05714219	GALNT14	3	0.476371
cg22395019	GALNT14	3	0.743335
cg12699371	GALR1	3	0.437903
cg00662556	GALR1	3	0.391212
cg00342530	GARNL3	3	-0.329663
cg27529628	GAS2L3	3	0.886094
cg06490988	GATA2	3	0.762695
cg06230736	GATA3	3	0.79526
cg25216696	GATA4	3	0.761815
cg08369065	GATA4	3	0.536616
cg13434842	GATA4	3	0.499528
cg01546563	GATA4	3	0.680174
cg00090147	GATA4	3	0.64788
cg21073927	GATA4	3	0.537323
cg20279283	GATA4	3	0.771667
cg09626984	GATA4	3	0.673593
cg10866709	GATA4	3	0.357377
cg19496782	GATA6	3	0.393871
cg09829319	GCM2	3	0.556974
cg01199721	GCN1L1	3	0.661432
cg22289360	GCNT1	3	0.515205
cg09885086	GCNT1	3	0.597001
cg00509616	Gcom1	3	0.435241
cg05441133	GDF2	3	0.650189
cg07442479	GDNF	3	0.394254
cg22341104	GFI1	3	0.614832
cg02774160	GGT1	3	-0.333225
cg19882093	GGTLA4	3	-0.433283
cg13204181	GH1	3	0.40959
cg18538812	GIF	3	0.406072
cg20163288	GJA7	3	0.618329
cg19586576	GJA7	3	0.828321
cg03473518	GJB6	3	0.500177
cg00059225	GLRA1	3	0.793034
cg14319409	GLRA1	3	0.545724
cg21094669	GLRA3	3	0.396426
cg14679587	GLS2	3	0.539941
cg21685565	GNA12	3	0.602662
cg17301902	GNA14	3	0.750857
cg05726109	GP1BB	3	0.590044
cg16098726	GP9	3	0.646568
cg18691434	GPC2	3	0.718581
cg25181284	GPD1	3	-0.523266
cg21255732	GPD1L	3	0.46995
cg17274742	GPNMB	3	-0.368848
cg21607649	GPR123	3	0.388568
cg14566624	GPR153	3	0.535168
cg21927975	GPR153	3	0.480087
cg17940013	GPR157	3	0.430983
cg10429262	GPR157	3	0.541498
cg18741908	GPR160	3	0.430308
cg17497271	GPR176	3	0.782958
cg04983977	GPR25	3	0.554289
cg21870884	GPR25	3	0.501277
cg26174752	GPR63	3	0.483344
cg27634151	GPR83	3	0.520341
cg11617144	GPT	3	-0.477567
cg21296230	GREM1	3	0.87977
cg25148589	GRIA2	3	0.544774
cg09555879	GRIK5	3	-0.435365
cg07291563	GRWD1	3	0.379477
cg20804555	GSC	3	0.631404
cg26609631	GSH1	3	0.66849
cg25771195	GTL3	3	0.721261
cg00407150	GUP1	3	-0.446045
cg22172494	H19	3	0.536572
cg02774439	HAND2	3	0.773883
cg01580681	HAND2	3	0.570821
cg07703401	HBQ1	3	0.701606
cg24385322	HDAC3	3	0.71152
cg10414058	HDAC3	3	0.668365
cg02397514	HES4	3	0.478443
cg01868782	HEY2	3	0.525071
cg25462291	HEYL	3	0.610221
cg25505610	hfl-B5	3	0.808905
cg09721427	HHEX	3	0.493548
cg13749822	HHIP	3	0.502043
cg02879662	HIF3A	3	0.564314
cg04676561	HIST1H1B	3	0.833199
cg10046620	HIST1H2AI	3	0.595552
cg17050972	HIST1H2AJ	3	0.761695
cg03221914	HIST1H2AJ	3	0.465663
cg21663122	HIST1H2BH	3	0.763407
cg14776962	HIST1H2BH	3	0.560262
cg02192855	HIST1H2BI	3	0.616153
cg03833068	HIST1H2BN	3	0.611315
cg07922606	HIST1H3E	3	0.626162
cg06254453	HIST1H3F	3	0.66346
cg02909790	HIST1H3G	3	0.639017
cg05882691	HIST1H3H	3	0.407373
cg18943383	HIST1H3H	3	0.711829
cg12181621	HIST1H3I	3	0.613237
cg17965019	HIST1H3J	3	0.76778
cg08687901	HIST1H4E	3	0.594715
cg08260959	HIST1H4F	3	0.857636
cg05159188	HIST1H4F	3	0.405041
cg11037148	HIST1H4J	3	0.79219
cg10608333	HIST1H4K	3	0.834695
cg00634577	HIST1H4K	3	0.789885
cg16387606	HIST2H4	3	0.53244
cg12024906	HKR1	3	0.701269
cg14166009	HKR1	3	0.504832
cg12946225	HMG20B	3	0.85072
cg03251079	HMGA2	3	0.714408
cg00518911	HOXA10	3	0.533066
cg17950095	HOXA11	3	0.718445
cg10883303	HOXA13	3	0.593114
cg24169822	HOXA4	3	0.518928
cg02248486	HOXA5	3	0.58277
cg12128839	HOXA5	3	0.513538
cg07778029	HOXA9	3	0.676759
cg27009703	HOXA9	3	0.591685
cg15786837	HOXB13	3	0.601927
cg21460081	HOXB4	3	0.538553
cg25145670	HOXB4	3	0.413763
cg16848873	HOXB6	3	0.635438
cg15539420	HOXB8	3	0.697431
cg12370791	HOXB9	3	0.70555
cg08900043	HOXC10	3	0.679315
cg07123069	HOXC11	3	0.677558
cg10918927	HOXC4	3	0.629351
cg21487207	HOXC4	3	0.476097
cg21272774	HOXC9	3	0.545053
cg21591742	HOXD10	3	0.435355
cg16632715	HOXD11	3	0.63283
cg23130254	HOXD12	3	0.694487
cg19325985	HOXD13	3	0.449535
cg15520279	HOXD8	3	0.650485
cg21815667	HOXD8	3	0.60953
cg10957151	HOXD9	3	0.443977
cg14991487	HOXD9	3	0.545843
cg19831369	HPS4	3	-0.553224
cg08186362	HRH3	3	0.645586
cg19064258	HS3ST2	3	0.528433
cg07480567	HS3ST3A1	3	0.626073
cg17639046	HS3ST3B1	3	0.566076
cg00183916	HS3ST3B1	3	0.689122
cg20981893	HSD11B2	3	0.465426
cg27120999	HSPA2	3	0.416558
cg16319578	HSPA2	3	0.712725
cg24134767	HTR3A	3	0.539301
cg15835825	HTR5A	3	0.736739
cg06291867	HTR7	3	0.899229
cg02154074	HTRA2	3	0.532483
cg11195002	ICAM5	3	0.544233
cg17992056	ICMT	3	0.542797
cg00468146	ID4	3	0.663894
cg17252960	ID4	3	0.765884
cg07915542	IDH1	3	0.551445
cg01906717	IFNA13	3	0.428387
cg06638433	IGF2BP1	3	0.815446
cg03876618	IGFBP7	3	0.369154
cg10193817	IGSF4	3	0.550356
cg01856970	IL15	3	0.514038
cg01120898	IL1RAP	3	0.479463
cg03980304	IL4R	3	0.627409
cg22757447	IMPACT	3	0.689471
cg24127989	IMPDH1	3	0.515031
cg23642747	INA	3	0.633827
cg25764191	INA	3	0.779215
cg16415646	INHBA	3	-0.415907
cg07850604	INSM2	3	0.534833
cg26344532	IPF1	3	0.469734
cg20395892	IRAK3	3	0.396121
cg24826867	IRF8	3	0.356812
cg03963198	IRX4	3	0.693824
cg05266781	IRX5	3	0.924424
cg14614211	IRXL1	3	0.54097
cg21410991	ISL1	3	0.791492
cg26896762	ISL1	3	0.729123
cg21877855	ITGB3BP	3	0.433298
cg25477928	ITSN2	3	0.465338
cg08536841	IZUMO1	3	0.484746
cg01519742	JAKMIP1	3	0.486711
cg02972551	JMJD1A	3	0.648647
cg13784792	JUP	3	0.465837
cg05895453	KBTBD7	3	0.340241
cg20792062	KCNA5	3	0.434444
cg03240509	KCNA6	3	0.344478
cg24507762	KCNB1	3	0.328264
cg20890210	KCNB2	3	0.49344
cg27409364	KCNC1	3	0.632316
cg18573383	KCNC2	3	0.773872
cg05675373	KCNC4	3	0.753712
cg03801286	KCNE1	3	-0.427987
cg24924779	KCNG1	3	0.727874
cg27553955	KCNG3	3	0.776612
cg05607127	KCNG3	3	0.583068
cg27320127	KCNK12	3	0.7071
cg08315770	KCNK17	3	0.590042
cg02128567	KCNK5	3	0.713731
cg08812936	KCNMB2	3	-0.490546
cg17575811	KCNQ1	3	0.441003
cg06719391	KCNQ1	3	-0.425652
cg20673481	KCNS3	3	0.684318
cg14323109	KDR	3	0.636473
cg02217159	KHDRBS2	3	-0.524161
cg14772955	KIAA0319L	3	-0.43718
cg17729667	KIAA0980	3	0.764385
cg15842884	KIAA1434	3	0.628631
cg26200580	KIAA1838	3	0.507976
cg23915111	KIF14	3	0.372706
cg18486150	KIF17	3	0.544077
cg06625811	KIFAP3	3	0.60366
cg11757293	KIFC2	3	0.617691
cg27154163	KIT	3	0.483523
cg26967875	KLC2	3	0.560098
cg16481024	KLF10	3	0.52498
cg06533629	KLF14	3	0.583486
cg04528819	KLF14	3	0.810992
cg26842024	KLF2	3	0.69175
cg09963123	KLF3	3	0.579956
cg20349377	KLHL1	3	-0.369238
cg26393983	KNTC2	3	0.415772
cg10227191	KRT18	3	0.65044
cg11462865	KRT19	3	0.595579
cg24926042	KRTHB2	3	0.657633
cg04123507	KRTHB6	3	0.438221
cg14950072	LAMA1	3	0.503076
cg14894144	LAMA3	3	0.6631
cg03977657	LAMB3	3	0.462715
cg12319004	LEFTY1	3	-0.633066
cg19594666	LEP	3	0.35251
cg19099850	LGALS3	3	0.580704
cg17403875	LGALS3	3	0.770114
cg12351433	LHCGR	3	0.464145
cg11529128	LHFPL5	3	0.490583
cg22660578	LHX1	3	0.738254
cg07109287	LHX2	3	0.615799
cg25680829	LHX4	3	0.634734
cg23182299	LHX5	3	0.436361
cg06653796	LIME1	3	-0.586056
cg21574400	LIPG	3	0.403893
cg24650501	LMX1A	3	0.480817
cg09660171	LMX1B	3	0.490394
cg03799530	LNK	3	0.518213
cg22918700	LOC161247	3	0.503817
cg11456838	LOC202459	3	0.408055
cg00546897	LOC284837	3	-0.642225
cg24946544	LOC352909	3	0.442835
cg11308840	LOC401498	3	0.324659
cg01824804	LOX	3	0.475773
cg05365729	LOXL2	3	0.337498
cg08918749	LPL	3	0.593251
cg20955831	LRRC16	3	0.334202
cg23089840	LRRC3	3	0.393867
cg26632776	LRRC3	3	0.649477
cg26117431	LRRC39	3	0.457155
cg19706682	LRRC50	3	-0.410076
cg24951114	LRRC57	3	0.507393
cg08965235	LTBP3	3	-0.607952
cg02829654	LYST	3	-0.539989
cg18958531	M6PRBP1	3	0.435548
cg26218269	MAB21L2	3	0.697379
cg02497758	MAFB	3	0.750217
cg01615704	MALL	3	0.596078
cg18389062	MAN1A2	3	0.463195
cg02932689	MAP1LC3B	3	0.401326
cg04898797	MAP4K2	3	0.592591
cg00164898	MAPK11	3	0.631208
cg15134628	MAPK12	3	0.629195
cg08966293	MAPK3	3	0.440187
cg00410576	MAPK6	3	0.393791
cg15444978	MARK3	3	0.673864
cg19973135	MARVELD3	3	0.635582
cg12360736	MBNL1	3	-0.508865
cg14423778	MBNL1	3	-0.701739
cg14696348	MC1R	3	0.433126
cg20134215	MCHR2	3	0.4807
cg13687831	MCM10	3	0.460488
cg15057726	MCM2	3	0.734042
cg23752923	MCOLN3	3	0.701313
cg13243219	MDS1	3	0.482295
cg23137807	MEIS2	3	0.58759
cg08077673	MEST	3	0.616058
cg09059945	MEST	3	0.576653
cg02490034	MEST	3	0.603575
cg09872616	MEST	3	0.509396
cg01888566	MEST	3	0.604762
cg24058120	MFI2	3	0.586093
cg15078027	MGC10471	3	0.6106
cg00202702	MGC13040	3	0.444659
cg20346726	MGC13040	3	0.774613
cg00466249	MGC15523	3	-0.517563
cg06850526	MGC15523	3	-0.541353
cg18042806	MGC15875	3	0.494615
cg15547534	MGC22793	3	0.849828
cg14117297	MGC23244	3	0.652343
cg11851098	MGC26816	3	-0.379311
cg15658426	MGC39633	3	0.589632
cg24399106	MGC45800	3	0.478859
cg12981137	MGMT	3	0.682446
cg04747510	MICA	3	0.387608
cg00128877	MKNK1	3	0.679692
cg07935568	MLNR	3	0.817273
cg02620013	MLNR	3	0.47768
cg20724073	MLX	3	0.525402
cg04739485	MLXIP	3	-0.560804
cg27349244	MLXIP	3	-0.504272
cg14861570	MMD	3	-0.585127
cg23273897	MME	3	0.502008
cg07570142	MOXD1	3	0.513728
cg08355340	MPHOSPH6	3	0.507708
cg21351102	MRCL3	3	0.642857
cg06171787	MRPL16	3	0.522831
cg10805676	MRPL28	3	-0.415421
cg23710218	MSC	3	0.782976
cg03332271	MST1R	3	0.566975
cg03199651	MSX1	3	0.67011
cg00425710	MT1A	3	0.443816
cg23217005	MT1F	3	0.552266
cg09985279	MT1G	3	0.453747
cg18253802	MYB	3	0.666393
cg09604203	MYBL2	3	0.605237
cg23843505	MYBL2	3	0.543325
cg27650434	MYCL1	3	0.617754
cg14541311	MYH6	3	0.504617
cg21301148	MYH6	3	0.370544
cg01429391	MYH7	3	0.546286
cg19796273	MYO10	3	0.724486
cg16504798	MYO1F	3	-0.587737
cg23771603	MYO3A	3	0.558399
cg08441170	MYO3A	3	0.525289
cg18555440	MYOD1	3	0.797805
cg07271264	MYOD1	3	0.525656
cg18180783	MYOZ1	3	0.688886
cg00462994	NAGS	3	0.49262
cg02347487	NALP14	3	0.50721
cg05868799	NCOA2	3	-0.323202
cg22580512	NCOR2	3	-0.660503
cg00687686	NDRG4	3	0.464243
cg18267374	NEF3	3	0.649923
cg23290344	NEF3	3	0.616179
cg02994956	NEFH	3	0.531736
cg27065979	NEK3	3	-0.460897
cg02755525	NETO2	3	0.63057
cg17830308	NEUROG1	3	0.623676
cg14958635	NEUROG1	3	0.597594
cg02182354	NEUROG2	3	0.415238
cg07986525	NFE2L3	3	0.825686
cg03172991	NFIX	3	-0.400586
cg15501381	NGB	3	0.526213
cg22736354	NHLRC1	3	0.932225
cg17685628	NKX2-8	3	0.572293
cg26217633	NLE1	3	0.849721
cg17256157	NMBR	3	0.565887
cg14046365	NMI	3	0.479388
cg01943185	NMU	3	0.588189
cg22510412	NNAT	3	-0.373597
cg12806521	NOL1	3	0.369805
cg17498321	NOTCH3	3	0.411553
cg25351036	NPAL1	3	0.766233
cg07629017	NPBWR1	3	0.395092
cg26581729	NPDC1	3	-0.648394
cg05839235	NPR3	3	0.779128
cg12799895	NPTX2	3	0.626133
cg00548268	NPTX2	3	0.812757
cg03958979	NR2E1	3	0.526295
cg19697981	NR2E1	3	0.59372
cg19162158	NRG1	3	0.472193
cg17457560	NRG1	3	0.747024
cg25511429	NRN1	3	0.560749
cg06462291	NT5DC3	3	0.821438
cg15827031	NUP155	3	0.580327
cg08785922	NXN	3	0.669705
cg13744194	OCLN	3	0.473496
cg19130550	OLFML2B	3	0.556265
cg13759778	OMG	3	-0.405843
cg02250594	ONECUT2	3	0.655678
cg22719623	OPRM1	3	0.721997
cg00638514	OTOP3	3	0.522513
cg09222115	OTOS	3	0.506155
cg26260350	OTX1	3	0.463602
cg20782689	OXA1L	3	-0.360539
cg19592945	P2RXL1	3	-0.414172
cg05590982	P8	3	-0.622135
cg12180123	PAPOLG	3	0.546591
cg02873524	PAPPA	3	0.469539
cg24816866	PARK2	3	-0.370332
cg12554573	PARP3	3	-0.657869
cg26320696	PARVA	3	0.546814
cg09418283	PAWR	3	0.608326
cg00864867	PAWR	3	0.667214
cg20907471	PAX1	3	0.388818
cg26677448	PAX2	3	0.71343
cg10059959	PAX5	3	0.561806
cg07403255	PAX8	3	0.528218
cg23158811	PBX4	3	0.838795
cg19996355	PBX4	3	0.844373
cg20366906	PCDH8	3	0.375402
cg18902090	PCDHAC1	3	0.442437
cg11368643	PCDHB15	3	0.703495
cg02260587	PCDHB2	3	0.56818
cg26282384	PCDHGB4	3	0.573644
cg00911351	PCDHGB4	3	0.660802
cg14011639	PCDHGB7	3	0.695715
cg23563234	PCDHGB7	3	0.665716
cg09786257	PCSK1	3	0.498299
cg17861230	PDE4C	3	0.838879
cg18089852	PDE8B	3	0.576373
cg20512303	PDLIM4	3	0.586341
cg09572106	PDLIM7	3	0.740654
cg07810156	PDZK1IP1	3	-0.477059
cg04598121	PENK	3	0.553538
cg25514503	PER3	3	-0.385888
cg12554857	PGDS	3	0.423325
cg01263716	PHLDA2	3	0.514687
cg18722841	PHOX2A	3	0.551773
cg15021292	PIK3R1	3	-0.569162
cg05522383	PITX2	3	0.500853
cg14681055	PITX3	3	0.722831
cg22882178	PITX3	3	0.551282
cg18130100	PKD1	3	0.779379
cg26215428	PKD2	3	-0.535936
cg11377136	PKDREJ	3	0.635569
cg02510853	PKMYT1	3	0.612124
cg00319761	PKMYT1	3	0.842778
cg01851399	PKP2	3	0.49548
cg16483916	PLAC2	3	0.697166
cg05512099	PLEKHF1	3	-0.424772
cg06240124	PLK1	3	0.524884
cg25159610	PLK2	3	0.361858
cg13415207	PMAIP1	3	0.770663
cg02154186	PNMA2	3	0.569848
cg04036898	POMGNT1	3	-0.428284
cg08097882	POU4F1	3	0.382382
cg24199834	POU4F2	3	0.450169
cg23303408	POU4F3	3	0.684466
cg05798972	PPARBP	3	0.53485
cg15768203	PPIG	3	0.412109
cg19280968	PPP1R2	3	0.637426
cg07038400	PPP2R3A	3	0.53302
cg19464016	PRDM1	3	0.756882
cg01295203	PRDM14	3	0.791866
cg03894103	PREPL	3	-0.436396
cg15640375	PRG2	3	0.446919
cg16041660	PRICKLE1	3	0.667493
cg26626089	PRKCG	3	0.45833
cg02282237	PRKCH	3	0.533361
cg21137823	PRKCZ	3	0.422345
cg23739862	PRMT8	3	0.564512
cg19462352	PROCA1	3	0.567429
cg13307384	PRPF40B	3	0.42509
cg09595479	PRPH	3	0.58326
cg21208104	PRSS12	3	0.512244
cg07625840	PRSS12	3	0.580336
cg26504906	PRSS16	3	0.395609
cg20797766	PRSS27	3	0.684267
cg13446199	PSCA	3	-0.462821
cg13273136	PSD4	3	0.512286
cg08833432	PSMA7	3	-0.463079
cg00563932	PTGDS	3	-0.496806
cg27524460	PTGER1	3	-0.522565
cg25823578	PTGER2	3	0.582855
cg12739034	PTGER3	3	0.595289
cg15774283	PTGS2	3	0.524389
cg21788470	PTHLH	3	0.690855
cg25057743	PTHR2	3	0.638605
cg21663580	PTK7	3	0.603437
cg12815916	PTPN18	3	0.497912
cg04914105	PTPN9	3	0.499414
cg18601426	PTPRN2	3	0.429675
cg23694248	PTPRR	3	0.468176
cg24710886	PUM1	3	0.669528
cg02978737	PVALB	3	0.767049
cg23018448	QTRT1	3	-0.358973
cg12736438	RAB20	3	0.386489
cg26029902	RAB22A	3	0.457297
cg22030890	RAB32	3	0.507295
cg20098887	RAB32	3	0.80103
cg23833452	RAB32	3	0.51842
cg04113075	RAB32	3	0.492963
cg14889768	RAB32	3	0.741804
cg12448933	RAB37	3	0.777616
cg22429822	RAB3B	3	0.53883
cg06646021	RAB4A	3	0.448332
cg09635067	RAB7L1	3	0.41251
cg02740947	RAD51L3	3	0.616224
cg09325711	RALA	3	0.524484
cg15982419	RALBP1	3	0.567252
cg10604168	RASL12	3	0.606839
cg06821120	RASSF1	3	0.683545
cg19576304	RAX	3	0.616496
cg06914598	RBAK	3	0.414313
cg15821095	RBM15B	3	-0.419993
cg18565355	RBM35A	3	0.43844
cg20264732	RBM35B	3	0.653072
cg12331389	RBP4	3	0.561027
cg16757724	RBPSUHL	3	0.409783
cg04378886	RCN3	3	0.430562
cg01968178	REEP1	3	0.742354
cg02674804	REEP6	3	0.605287
cg21784940	REPIN1	3	-0.551373
cg24254120	RFC3	3	0.463507
cg20979799	RFXDC1	3	0.611351
cg13614181	RGC32	3	0.540428
cg11314271	RGPD5	3	-0.575554
cg04041960	RGS10	3	0.698917
cg24901474	RGS5	3	0.509661
cg05135288	RHOT2	3	-0.626326
cg01580888	RHPN2	3	0.842489
cg18180155	RIBC2	3	0.54829
cg00055233	RLN1	3	0.681498
cg03679581	RLN2	3	0.700346
cg03909500	RLN3R1	3	0.561473
cg15563382	RNF141	3	0.365729
cg12293634	RNF149	3	0.745418
cg25766046	ROR2	3	0.761268
cg13102585	RPIP8	3	0.391007
cg15648905	RPL12	3	0.66289
cg22809047	RPL31	3	0.678467
cg19032144	RPL31	3	0.748512
cg25136310	RPL36	3	0.704283
cg25985778	RPL38	3	-0.343074
cg07693270	RPL39L	3	0.634403
cg07441272	RPL39L	3	0.618128
cg13296563	RPL6	3	0.473103
cg25873362	RPL7A	3	0.460226
cg22909962	RPL7L1	3	0.538031
cg13266292	RPS15	3	-0.460185
cg10301967	RPS18	3	0.802009
cg01031251	RPS6KA1	3	-0.503858
cg09133026	RPS6KL1	3	-0.561187
cg26417554	RPUSD3	3	-0.505472
cg17383958	RRAS	3	0.643629
cg16612562	RRP22	3	0.646666
cg08694544	RTBDN	3	0.723626
cg05996042	RUNX2	3	-0.515277
cg22737001	RUNX3	3	0.346374
cg00117172	RUNX3	3	0.354724
cg14188111	S100A13	3	-0.50159
cg12099051	SAMHD1	3	0.487859
cg10171125	SCARA5	3	0.406195
cg23748737	SCARF2	3	0.727978
cg06493994	SCGN	3	0.891466
cg16954341	SCGN	3	0.639154
cg15457899	SCN3B	3	0.605006
cg27560864	SCN4B	3	0.578972
cg24262376	SCNM1	3	-0.617669
cg02337447	SCO1	3	-0.497442
cg15250797	SCTR	3	0.443549
cg26219051	SCUBE1	3	0.720978
cg10876928	SDC4	3	0.50067
cg12629083	SENP1	3	0.478282
cg01172735	SESN2	3	0.474296
cg11628487	SET	3	0.782554
cg02388150	SFRP1	3	0.449868
cg22418909	SFRP1	3	0.708914
cg15839448	SFRP1	3	0.648648
cg18008766	SFRS7	3	0.749791
cg26920757	SH2D3C	3	0.417531
cg14080001	SH3PX3	3	0.544318
cg09381003	SHKBP1	3	0.68384
cg06156376	SHOX2	3	0.87533
cg03977782	SIDT1	3	0.451841
cg11540692	SIM1	3	0.599777
cg12839593	SIX1	3	0.721011
cg13163729	SIX3	3	0.503572
cg19283196	SLC10A4	3	0.502854
cg08209133	SLC10A4	3	0.773584
cg22752533	SLC12A5	3	0.419781
cg22040627	SLC13A5	3	0.504791
cg16652063	SLC13A5	3	0.68072
cg15822346	SLC16A10	3	0.741452
cg00512279	SLC18A2	3	0.519499
cg09705062	SLC22A11	3	0.489667
cg00747849	SLC25A1	3	0.435138
cg07845392	SLC25A10	3	0.476154
cg08149333	SLC25A24	3	0.415795
cg12883767	SLC26A10	3	0.599837
cg09492887	SLC26A5	3	0.568991
cg09103232	SLC2A4	3	0.684654
cg19461344	SLC30A3	3	0.582557
cg18934103	SLC35F2	3	0.407971
cg17398613	SLC37A1	3	0.731553
cg09630437	SLC39A3	3	0.840664
cg19881895	SLC43A3	3	-0.592671
cg10141715	SLC5A8	3	0.532376
cg05722918	SLC5A8	3	0.55486
cg00910067	SLC7A10	3	0.465059
cg05467458	SLC7A9	3	0.633808
cg08331960	SLC9A3R2	3	-0.511502
cg09210315	SLCO4A1	3	-0.43369
cg02827112	SMARCAD1	3	0.560308
cg25558099	SMCR8	3	0.518257
cg09214254	SMOC2	3	0.339563
cg15201635	SMPD3	3	0.480998
cg07006526	SMTN	3	0.47327
cg17239761	SNAP29	3	0.496793
cg04747322	SNCAIP	3	0.754589
cg07035740	SNCB	3	0.470576
cg17758721	SNRPB	3	0.687603
cg26845300	SNX9	3	0.52982
cg01717706	SOCS1	3	0.442685
cg06220235	SOCS1	3	0.895848
cg07215749	SOCS2	3	0.729782
cg06630241	SOCS2	3	-0.520328
cg22303211	SOX1	3	0.577277
cg08432727	SOX11	3	0.541641
cg03811478	SOX14	3	0.575027
cg16428251	SOX14	3	0.484857
cg21226224	SOX17	3	0.569861
cg15105987	SOX2	3	0.56521
cg11208483	SOX21	3	0.578171
cg26614346	SP110	3	-0.460657
cg06908778	SPAG6	3	0.771136
cg25802093	SPAG6	3	0.849293
cg09022993	SPATA18	3	0.660475
cg06580318	SPBC25	3	0.661953
cg04786857	SPDY1	3	0.814337
cg15789095	SPOCD1	3	0.61995
cg22036988	SPSB4	3	0.743138
cg09529667	SSBP4	3	0.453028
cg27291231	SSNA1	3	-0.4892
cg02164046	SST	3	0.621447
cg03522403	STAU	3	0.553743
cg18320336	STEAP1	3	0.480366
cg06872331	STEAP3	3	0.407569
cg11271605	STEAP4	3	0.465883
cg00564163	STEAP4	3	0.774321
cg23281417	STK17A	3	0.590923
cg10182321	STK32B	3	0.50621
cg07284558	STK32C	3	0.671723
cg00075967	STRA6	3	0.620877
cg17328659	STUB1	3	0.571875
cg07755653	STX11	3	0.719832
cg05472874	SULT4A1	3	0.453785
cg21053323	SUMO3	3	0.740082
cg16500334	SUMO3	3	0.572397
cg05801648	SYK	3	0.43606
cg16896647	SYK	3	0.651977
cg10025443	SYK	3	0.764156
cg07160163	SYK	3	0.558405
cg04172348	SYN2	3	0.472246
cg17339202	SYNC1	3	0.512721
cg15824056	SYNJ2	3	0.572335
cg17188046	T	3	0.842319
cg14221171	TAC1	3	0.633177
cg16076328	TACSTD1	3	0.640808
cg19797376	TAL1	3	0.596678
cg22511633	TBL2	3	0.658977
cg12163132	TBX2	3	0.663188
cg02008154	TBX20	3	0.761018
cg13870866	TBX20	3	0.652229
cg20209009	TBX21	3	0.700135
cg26607785	TBX21	3	0.499323
cg10530281	TBX3	3	0.444102
cg21907579	TBX5	3	0.522872
cg01680823	TCAP	3	-0.419271
cg03943081	TCERG1L	3	0.577378
cg10175795	TCERG1L	3	0.746829
cg22449114	TCF15	3	0.429292
cg09045681	TCF19	3	0.413945
cg24215443	TCF21	3	0.334888
cg13954572	TCP10	3	0.644553
cg27371741	TDGF1	3	0.577787
cg02016419	TEKT3	3	0.549092
cg24621354	TES	3	0.492025
cg00453193	TES	3	0.649679
cg24236559	TEX261	3	0.417026
cg02906238	TFCP2L1	3	0.769585
cg23141855	TFPI2	3	0.648361
cg14377593	TFPI2	3	0.532831
cg15270950	TGFBR2	3	0.659845
cg19570574	THBS1	3	0.460274
cg06469542	THSD3	3	0.452787
cg07965823	THSD3	3	0.825758
cg14755009	TIRAP	3	0.445686
cg12249575	TITF1	3	0.527655
cg12220493	TITF1	3	0.601455
cg08794763	TLE6	3	0.474096
cg19037167	TLR2	3	0.635606
cg25942450	TLX3	3	0.860131
cg14696396	TM6SF1	3	0.662089
cg14849559	TMBIM1	3	0.566729
cg19976467	TMCO4	3	0.558326
cg18984151	TMEM103	3	0.547401
cg11285843	TMEM41A	3	0.451498
cg27033479	TMEM44	3	0.459826
cg05385377	TMEM51	3	0.524984
cg10943191	TMEM52	3	0.567545
cg01182697	TMEM59	3	-0.623177
cg20793071	TMEM59	3	-0.556014
cg12969595	TMEM98	3	0.561736
cg13486556	TMOD2	3	-0.411292
cg00556408	TMPRSS6	3	0.491698
cg10245048	TNFRSF10A	3	0.555885
cg10964421	TNFRSF10D	3	0.506417
cg01765461	TNFRSF11A	3	0.84228
cg13836770	TNFRSF1B	3	0.635267
cg23959705	TNFRSF9	3	0.527855
cg06871974	TNS3	3	-0.424126
cg14494812	TOB1	3	-0.358743
cg00565688	TP73	3	0.594776
cg16741710	TP73	3	0.551797
cg02148834	TPTE	3	0.389857
cg01667702	TRAPPC1	3	0.543662
cg01618660	TRIM14	3	-0.635908
cg10693071	TRIM36	3	0.557303
cg03882305	TRIM50C	3	0.506785
cg07533148	TRIM58	3	0.571295
cg10273210	TRIM59	3	0.899629
cg02085507	TRIP10	3	0.508833
cg27032184	TRMU	3	0.750903
cg06493386	TRPA1	3	0.830067
cg01610488	TRPA1	3	0.596544
cg05790038	TRPV3	3	-0.367634
cg13628514	TRPV4	3	0.537738
cg13975369	TSGA14	3	0.705735
cg12567315	TSPAN13	3	0.506392
cg03614513	TSPAN2	3	0.684594
cg15747595	TSPYL5	3	0.749352
cg09622957	TSRC1	3	0.494431
cg12447832	TTC15	3	0.578033
cg13494498	TUBB3	3	0.569225
cg07307078	TUBB6	3	0.498712
cg07908874	TUBGCP2	3	-0.407676
cg11808757	TUBGCP6	3	0.643737
cg12729048	TUFT1	3	0.590281
cg10545682	TUFT1	3	0.482615
cg26312150	TWIST1	3	0.843316
cg20052718	TWIST1	3	0.654393
cg16124337	UBE2J1	3	0.809479
cg25421647	UBE2L3	3	0.479343
cg23582919	UBPH	3	0.696841
cg02409282	ULBP1	3	0.659192
cg25589890	ULBP1	3	0.738993
cg01442833	UNG	3	0.396798
cg08514736	UNG2	3	0.380788
cg13047596	UNQ830	3	-0.433447
cg17162024	UNQ9433	3	0.525135
cg23481748	UNQ9438	3	0.561589
cg21289015	USH1C	3	0.538263
cg18886444	USP4	3	0.418407
cg21194776	USP54	3	-0.465103
cg24662718	VAV3	3	0.711333
cg00263760	VAX1	3	0.661781
cg12374431	VAX2	3	0.551876
cg04084157	VGF	3	0.867685
cg11191210	VGLL2	3	0.626514
cg03160135	VGLL2	3	0.916159
cg12457773	VMP	3	0.626119
cg13084429	VWA2	3	0.560803
cg19434303	WARS	3	0.471166
cg02017109	WDR41	3	0.348923
cg14254380	WDR63	3	0.451173
cg14329157	WDR69	3	0.543002
cg16120811	WEE1	3	0.618998
cg03562120	WISP2	3	-0.647456
cg16158807	WNK2	3	0.508988
cg20616414	WNK2	3	0.600871
cg24505122	WNT5B	3	0.479513
cg22533573	WT1	3	0.496259
cg25094569	WT1	3	0.841256
cg12507125	WWTR1	3	0.649124
cg10947146	XKR6	3	0.860713
cg04587910	XLF	3	0.669816
cg13042487	XRCC3	3	0.775274
cg01804429	YTHDC1	3	0.670557
cg10523820	ZDHHC24	3	0.5251
cg13473383	ZDHHC5	3	0.375315
cg12680609	ZFP41	3	0.749492
cg08738269	ZFPM1	3	0.73876
cg14456683	ZIC1	3	0.81785
cg05073035	ZIC1	3	0.744001
cg16584172	ZIC2	3	0.804561
cg06244906	ZIM2	3	0.500392
cg06346081	ZMYND12	3	0.481602
cg19841506	ZMYND15	3	0.430986
cg18056600	ZMYND15	3	0.52661
cg26446827	ZNF133	3	-0.416046
cg08849574	ZNF134	3	0.681239
cg08668790	ZNF154	3	0.727737
cg05250458	ZNF177	3	0.554041
cg09643544	ZNF177	3	0.703917
cg24130043	ZNF197	3	0.709001
cg20880234	ZNF198	3	0.447375
cg15059932	ZNF236	3	0.533567
cg19014419	ZNF300	3	0.403462
cg19629292	ZNF312	3	0.561504
cg11538128	ZNF354C	3	0.455409
cg01947224	ZNF416	3	0.625716
cg14289985	ZNF471	3	0.469549
cg03856786	ZNF497	3	0.445809
cg21672276	ZNF502	3	0.486487
cg23854009	ZNF530	3	0.7525
cg03975694	ZNF540	3	0.799513
cg14386312	ZNF544	3	0.609249
cg06458239	ZNF549	3	0.808638
cg01644850	ZNF551	3	0.612784
cg05221167	ZNF560	3	0.557736
cg25999015	ZNF575	3	0.429046
cg16731240	ZNF577	3	0.511914
cg22472290	ZNF577	3	0.586162
cg12856392	ZNF588	3	-0.448333
cg18267381	ZNF659	3	0.495848
cg05508084	ZNF667	3	0.634653
cg17794261	ZNF688	3	0.647389
cg02440177	ZNF702	3	0.701253
cg04386405	ZNF83	3	0.400965
cg07660236	ZNF96	3	0.461559
