# Supplementary material for: A Systematic Investigation into Aging Related Genes in Brain and Their Relationship with Alzheimer’s Disease
Source: PLoS One. 2016 Mar 3;11(3):e0150624. doi: 10.1371/journal.pone.0150624 (PMC4777381; doi:10.1371/journal.pone.0150624)
Supplement: S2 Table — The negatively correlated genes from four tissues were studied for transcriptional regulators using enrichment analysis. (XLSX) [file pone.0150624.s005.xlsx]

## Sheet: Sheet1
	CRBLM	FCTX	PONS	TCTX	shared by tissues?
Sox17	0	0	1	1	2
Sox5	0	0	1	1	2
TBP	0	0	1	1	2
Ar	0	0	1	0	1
ARID3A	0	0	1	0	1
Arnt::Ahr	0	0	0	1	1
CEBPA	0	0	1	0	1
CTCF	0	1	0	0	1
Ddit3::Cebpa	0	0	1	0	1
FOXF2	0	0	1	0	1
FOXI1	0	0	0	1	1
FOXO3	0	0	1	0	1
Foxq1	0	0	1	0	1
Gfi	0	0	1	0	1
HNF1A	0	0	1	0	1
HOXA5	0	0	1	0	1
IRF1	0	0	1	0	1
Lhx3	0	0	1	0	1
MEF2A	0	0	1	0	1
MZF1_5-13	0	1	0	0	1
NFIL3	0	0	1	0	1
Nkx2-5	0	0	1	0	1
NKX3-1	0	0	1	0	1
Nobox	0	0	1	0	1
Nr2e3	0	0	1	0	1
NR3C1	0	0	1	0	1
Pdx1	0	0	1	0	1
Pou5f1	0	0	1	0	1
Prrx2	0	0	1	0	1
REST	0	1	0	0	1
RORA_2	0	0	1	0	1
SOX9	0	0	1	0	1
SP1	0	1	0	0	1
SRY	0	0	1	0	1
1: yes, 0: no
