# Supplementary material for: A Systematic Investigation into Aging Related Genes in Brain and Their Relationship with Alzheimer’s Disease
Source: PLoS One. 2016 Mar 3;11(3):e0150624. doi: 10.1371/journal.pone.0150624 (PMC4777381; doi:10.1371/journal.pone.0150624)
Supplement: S3 Table — The aging related genes are clustered into different modules where the colors indicate the membership in Fig 1. (XLSX) [file pone.0150624.s006.xlsx]

## Sheet: dif_exp_AD
ZBTB38
AGPAT3
TBL1X
LINC00674
BMPR1B
GLG1
QKI
PRKD3
MACF1
RALGAPA1
LINC00342
CAST
CBX5
USP36
HCG18
CSPP1
CDK13
FAM204A
ARRB1
SPATA13
CDC14A
FIGN
CREBRF
MEGF10
SFTPB
GAREM
SDCCAG3
RHOQ
AK3
OSBPL11
ID4
PBXIP1
FGFR1
SFSWAP
UBE2Z
MDM2
FBXO32
CRCP
PSMB2
RUFY3
FRYL
MAML2
ZFHX3
KLF6
PPARA
NFATC3
ITPRIPL2
COL27A1
EIF4EBP2
METTL7A
SLC43A3
AKAP8L
DDX17
MED1
FGD4
PNISR
PPM1K
HIPK2
IDS
PDK4
SPPL3
PLA2G5
KLHL5
FN1
SPIRE2
ADD3
BDH2
EZR
PPP1R3D
TMTC2
SEPT9
C9orf64
REV3L
LINC00969
ZNF652
SLC4A4
WASF2
ITGB5
NUCKS1
PHF6
GNG12
CELF4
ITPR2
VCAN
ITPKB
DDR2
CALCOCO2
ZMIZ2
PPIG
ZFR
DNASE1
IRF2BP2
BGN
BNIP2
SPON1
DGKG
SEMA6A
TRIM4
EML3
KLF7
SLC7A2
BICD1
MTHFR
NXPE3
AKAP13
SCRIB
TAF15
ANKRD12
FBRSL1
YME1L1
SEPT7
GNA12
GRAMD3
KMT2C
OCIAD1
PIGT
KIAA1217
OGFRL1
PREX1
MSI2
NFKBIZ
SAMHD1
MAFF
GFAP
FGD2
UBXN2A
IKZF4
FAM120AOS
CCNT1
SZRD1
MARK3
GLYR1
RUSC1-AS1
KPNB1
TMCC1
TFEB
USP10
IQCK
SPG11
TIRAP
PTP4A2
RP11-35G9.3
ATF7IP
NOTCH2
ADAM33
PHF21A
GRIN2C
PLEKHG2
GPER1
PRELP
ZC3H7B
SEPT2
CADM1
STOM
PNPLA8
NEO1
STAT5B
RSBN1
FLT1
AFF4
CELF2
WWC1
DPF3
DVL1
DAAM1
STON2
XPNPEP3
JAK1
MAP4
MDM4
CMIP
SCARB1
ENAH
AGAP3
ITSN1
LZTS2
TRAK1
CCDC50
DUSP8
CROCCP2
KDM6B
STAG2
AAK1
ATP1A2
RRBP1
TRPS1
LEPROT
GAS2L1
LUC7L3
HP1BP3
ZNF397
CLU
ARSD
PTAR1
PPA2
RIOK3
PLIN5
TET2
DNAJC1
RASSF8
CPEB3
TRIM14
KHSRP
LRRC58
C10orf12
SORBS1
CLMN
NEK1
CCDC152
ARHGEF10L
PTMA
MCF2L
AMER2
HADHA
ANGPT2
TGFBR3
PHF3
ZNF148
PRKAB2
UBQLN4
ORAI2
WWC3
ZBTB20
FOXO1
KCNE4
EP400
NUMA1
INTS4
SLC35E1
PELI1
C5orf56
OSBP2
KDM6A
SMAD5
KDM4B
ANKRD13A
DLGAP4
PIK3C2A
ZNF346
CD44
PKNOX1
CAPN1
CMBL
DCLRE1C
NPAS3
SKI
C18orf54
NFIC
ACACB
MKLN1
SLC44A1
CHD1
LTBP1
LOC202181
RBBP6
TMTC3
LOC389834
MAST4
DOCK5
TAF3
UEVLD
SLC15A2
FOXP2
TJAP1
USP47
ANKRD10-IT1
CSNK1G2
PTN
ABCA1
ARL5B-AS1
HIP1R
PMP2
SASH1
ZAK
CLN8
MEG3
GAB1
MAGI1
SCAF11
SPTBN1
NFAT5
GART
DIAPH1
SNAP23
FAM120A
CTBP2
CEP104
RAB31
SCAF4
SALL3
NKAIN4
RORA
KIF5B
ATP6V0E1
ADD1
PM20D2
TOB2
CCDC149
EPS15L1
PKN2
CARHSP1
C4orf3
TNS1
NR2F2
TRIOBP
UBE2D4
RHOJ
BMP7
ZMYM5
GNAQ
PALLD
SON
YAP1
FXR1
TRIL
ERBB2IP
SCARB2
FZD8
RHOBTB3
RAF1
ASPH
THRA
SPG20
KMT2E
AFF1
MT1F
KIZ
STYX
ABCB1
BCL6
MID1
CGNL1
PRRC2C
LINC01184
IL17RB
ATP6
JUN
AHCYL1
ERBB3
PITPNC1
USP53
KAT6B
SOX4
EIF5B
ARHGEF12
G3BP1
SLFN5
TCF7L2
AJAP1
CLIP1
FRMD4A
EHD1
ERGIC1
NFIB
MBD3
EWSR1
BCL9L
TRIO
CUEDC1
PAQR8
MICALL2
FBXW12
AQP4
KIAA1731
ARHGEF26
SLC5A3
FMNL2
LATS2
DCAF7
EDA
ZXDC
ECHDC2
RBM17
SLC25A48
ZNF444
NEDD1
SFXN5
HIVEP3
TRIM38
WDFY3-AS2
BMP2K
SRRM2
RUNX1T1
MYLK
KCNN3
ACSS1
MAP4K4
TGFB2
TPP1
LRRFIP1
ARHGEF7
EFCAB14
COL5A3
APC
MFHAS1
CP
TPM1
CDC42EP4
BBX
FLJ11292
GKAP1
ZNF93
HFE
IL6ST
ZNF207
GLIS3
SMC3
MCL1
SECISBP2L
SEC14L1
SAT1
MECOM
SGSM2
EGFR
RPS6
LPP
MOBP
DAZAP1
DTNA
LRP6
PMS2P1
MIER2
KIF1B
LRP10
NFE2L2
GPM6B
TRA2A
ANP32B
BAZ1A
TMBIM4
RGS12
POU3F2
TNRC6C-AS1
CMTM6
TNRC6B
PACS2
SYNPO2
POU2F2
MRPS5
ZNF785
HAUS2
PAPD4
SSBP3-AS1
KMT2A
TIMP3
SMEK1
ATP10B
PPAP2B
CABLES1
ARHGEF10
CPEB4
CFLAR
PXDC1
RGS5
CNTRL
GSN
GOLIM4
EPC1
THRAP3
KNOP1
PPP2R1B
SMARCC1
ZBTB7A
EP300
MID1IP1
ARID2
GNA11
DOCK6
SERPINB6
CDK19
FGFR1OP2
ALDH6A1
RIN2
LTBP2
PARVA
NFATC2
C5orf24
ZNF462
MTUS1
KCNQ1OT1
SLCO3A1
LDLRAP1
DIP2A
CUX1
PTPN13
RECQL
FAM63A
ZNF770
SLC16A1
HLA-E
ADAM22
NAV2
SLC25A29
PER1
LIMA1
ZC3HAV1
RAB18
TAF1B
HIF3A
MED13L
ZNF396
LPAR1
ANGPT1
RIMKLB
C1orf61
FOXN3
UBN2
ZNF664
TOR1AIP2
PCBP2
LRCH3
CEP97
KLHL24
ZEB2
IFI16
ZBTB43
NASP
CBL
JUND
TCF3
CHD7
TXNIP
CHDH
NOTCH2NL
MRVI1
NTRK2
BTBD7
GALNT1
CTDSP2
ANAPC16
H2AFY
SYNCRIP
RBMS3
MCAM
POLR1B
SNRNP48
RASSF4
RSF1
RAPGEF3
RNPC3
SPAG9
NHSL1
EBF1
MINK1
USH1C
PRR11
IFNAR2
RNF213
MYO10
INO80D
ZNF160
SOX5
COL1A2
CHD9
N4BP1
TCF4
TRIM8
LIFR
TGFBR1
ZNF678
IQGAP1
CACNB2
BRD4
CALD1
OTUD4
DLC1
TAOK1
RBBP4
DDX11
GLUL
LAMP2
SPTAN1
PON2
VEZF1
ACKR3
SLC12A7
YIPF2
ZBED6
SLC7A11
GRK6
ZBTB47
SLC11A2
CDC14B
ZNF224
IREB2
RAPH1
LOC646214
ANKRD13D
NBPF1
ZHX2
MT1X
KDM5A
SOX9
DCN
PPFIBP1
CPM
THUMPD3
RBMS1
RBM25
SEC22C
ASCL1
ARHGEF40
USP42
GPAM
IGFBP7
LINC00982
ELF1
GALNT15
SF3B1
FGFR2
WWTR1
PRKG1
ATP11C
BPTF
TJP2
PRPF40A
XAF1
ZNF264
PDLIM5
CSNK1A1
WNK1
LEF1
EHMT1
TNPO1
NIPBL
SYMPK
SRGAP1
CACTIN
TTC28
GOSR2
RFX4
SEPT8
SUCLG2
PIEZO2
TLE4
RBM5
FGF1
KRCC1
NADK2
NPL
PHYKPL
SSPN
CSRNP1
TNRC6A
ANKRD11
CNOT4
FAM107B
PARD3
SOX2
ZCCHC24
DCAF8
NFIA
FKSG49
CEP350
FNBP1
NAV1
TEAD1
CHD4
GPATCH2L
AKT2
TRAF3IP2
KANK1
KDM4C
NRG2
PECAM1
PCBP1-AS1
HNRNPUL1
HECTD4
RAB11FIP3
N4BP2L2
GBP1
RAB27A
TLR4
USP34
ABHD2
ZNF710
PCSK5
ATM
TCF12
SMURF2
TTC17
NRF1
MALAT1
SMCHD1
KIF13A
UBE3A
RER1
HS6ST3
TUBB4B
CDC16
SNX3
KCNK7
PINK1
EIF3M
OXLD1
NRXN3
SLIT3
TBCB
NAPA
SET
KLHDC10
KIF9
WHSC1L1
BAG5
INPP4A
TMEM151B
DNPH1
AKT3
MAPK1
FAF1
PSMA1
LMO3
TNXB
PARP6
MRPL9
SEZ6L
ADAM23
NAV3
EIF5A
HSPA9
TLN2
DZIP3
MRPS26
MEF2C
ARF3
MAP2K4
DSTN
FOXK2
HSP90AB1
DCTN1
GNAS
CAND1
STOX2
AMZ2P1
MAP6D1
ALKBH7
CLASP2
C11orf1
B9D1
ITFG1
USE1
DNAH1
GTF2F1
AP2S1
SIK3
SCAMP1
TPD52
SUV420H1
ANAPC5
EDF1
GFM2
SCN3B
LYRM9
C11orf58
CABYR
KCTD2
NDUFB10
CUL3
TMEM242
EPB41L4B
DDT
TEX264
DHX30
TMEM97
PPP2R2C
SSX2IP
GSTO1
ATXN10
DYRK4
RHBDD2
OPA1
KLC1
KDM5B
SMARCA4
ZFYVE16
ATRNL1
RBP4
FAIM2
TDRKH
RP11-545I5.3
CSRNP3
TMEM261
NOLC1
PEX13
OTUB1
GABRD
PROSC
SLC6A2
USP14
NIPAL3
HCN2
BNIP1
ASMTL
NKTR
SLC25A14
MAST2
INTS10
KCNV1
WHSC1
RIIAD1
TMEM67
CTSB
CAP1
CHCHD7
MRPL41
FAM69B
SAMM50
RAP1GDS1
ATP5C1
HN1
ORC5
DPP8
MRPS12
SCN8A
PDK3
CKAP5
PRDM2
C1orf43
GABBR2
FARSB
ENSA
UBC
GNB5
PTPN3
CDADC1
NUDC
HNRNPC
ICA1
FKBP1A
COMMD4
GRIN1
NDUFS7
NCAPH2
STMN1
FAM192A
C10orf35
MIOS
NIPSNAP1
TPPP
TMX4
MXRA7
TUBA1B
VMA21
GFRA2
SLC35F3
RAB2A
GLS
ASB1
WIPI2
ACLY
ELMOD2
FANCM
DCLK1
CD2BP2
SRSF8
FBXO9
DDX28
PTPRN2
RWDD2B
SEMA4F
VPS26B
C14orf2
GRIK2
TUBB
NCAM1
RNF187
RUVBL2
MAPT
LMLN
PSMD4
DHPS
NSG1
IGIP
EARS2
EHF
CAB39
GRHPR
IMPAD1
PARL
OSER1
EMC1
SLC6A15
SIVA1
PSEN2
GPHN
STAU2
DNAJC5
POLR3C
FAM174B
DPH5
MRPS15
RPL24
GAPDH
FH
HTR2A
THAP4
SEL1L
DLG3
IQSEC1
MAPK14
MICAL2
SDF4
DIDO1
RP1-60O19.1
ABHD6
SH3GLB2
MGEA5
CAPRIN1
NAA38
GFM1
ARPC4
BRAP
EPHA5
CEP68
SRSF5
GABRA4
PTGER3
DNAJA3
CYHR1
SLC41A3
PEBP1
SNAPC3
PQBP1
PHF20L1
PIAS2
B4GALT7
EMC4
APLP2
FAR2
DPCD
STMN2
PSMB4
PNN
SPG7
PSME3
ATP8A2
CIRH1A
RAD51C
ATP2A3
TOLLIP
EEF1A1
ACTG1
MED8
GAP43
ARID1B
C16orf13
BTF3
CAMK2B
ACACA
STX7
FAM134A
COX5B
EXOSC1
RPL29
CACNA1E
OPTN
MFF
CRHR1
PGK1
BTN3A3
CD200
SCN2B
GABRA1
CYLD
NCDN
MPRIP
MTMR4
PAK1
EIF3L
SERGEF
CADM3
TUSC3
ADARB1
DNM1L
FIBP
TUBA1C
CDKN2D
ATP5L
KCTD1
NMRAL1
NOL3
GABRB3
CSNK2A1
TPGS2
GSK3B
PTPRS
BRE
CSE1L
ANKH
CYB561
DGKE
PSMB1
DCAF15
RC3H2
TMEM127
PRKAG2-AS1
PAIP2
TIMM23
THYN1
AURKAIP1
TMEM259
EMC3
SLC1A6
ABCC5
THY1
ACP1
SNRPA1
UBE2L3
LMF1
SYN2
TUG1
NDUFAF5
ATP5D
AP1S2
KLHL7
CARS2
EHD3
BIN1
DAGLB
EPB41L3
UGGT2
GSS
VPS35
CIRBP
ERLEC1
RNF17
MED16
EGR1
SERINC3
MTO1
NELFCD
WDR1
TRO
IDH3G
TXNL4A
NTMT1
CAMKK2
HNRNPDL
PPP1R11
IPO5
APMAP
RPL15
FAM162A
CPSF3L
IVD
C1orf123
TLK2
BAG6
GIN1
ABCF2
ACTR1A
ATG5
NEFL
ZNF512
MAP2K5
LARS
RHEB
ZNRF1
KCNIP2
ARNTL2
OGT
TUBB3
PCM1
TAF9B
PRPF31
ADSL
MKKS
ACOT7
UQCR10
ABHD10
BRWD1
C12orf65
ERO1L
PREP
AZI2
NAP1L5
LSM4
COX4I1
WNK2
PPME1
RBFOX2
RRP36
FAM69A
MAP1LC3A
DPP6
RAB11A
NQO2
TIMM17A
CNPY2
LGALS8
PWP1
AGK
RNF181
GABRG2
GPCPD1
ENO1
BCAS2
FUS
SUPT7L
MRPS30
ASAH2B
HMGB3
ZNF230
RGS4
SAP30
CA10
EBP
CLTB
IRGQ
TCEA2
CLUAP1
COPS8
ACTL6B
HLA-DQB1
SNRPB
TRIM2
PSMD11
LDHB
TRA2B
GABARAPL1
OBSL1
CAMSAP1
PANK2
WARS
AKIRIN2
TPI1
TXNDC15
RPL14
ZNF667-AS1
GNL1
SNCA
ELP2
MCM4
MRS2
EIF3F
SNAP25
GPBP1
MADD
RNF126
SORL1
PCYOX1L
ATPIF1
ZNF827
IFT43
ENTPD6
MFSD4
CTBP1
DNAJC8
IDI1
SLC35B1
UROD
UBE2V2
FABP3
EXOSC4
WDR61
KCNS2
TOMM22
MAPRE2
TPP2
LARP4B
CLTA
PFDN5
ZC2HC1A
EIF5
AP2A2
KIAA1549L
ALDOA
PITPNA
ARHGDIA
ATP5G3
GTF3A
AMER3
CYB5A
AGBL5
ODF3B
ECHDC1
NCOA1
C21orf33
EIF3K
DOPEY1
CLCN4
SEZ6L2
PRKCB
BLVRA
HUWE1
MCF2
ARPC5L
PCMT1
TUFM
C16orf58
EXOG
PPP1R7
TPM3
ARMC8
DYNLRB1
KPNA1
DLEU2
SRSF1
EZH1
PAFAH1B1
BTN2A1
TRIM27
NUP50
ACTB
EIF1
COG3
NACA
ATP2B2
GLS2
GHITM
MRPS22
YWHAZ
EIF3B
PDE1A
REXO2
IDH3B
ZSCAN18
BEND5
METTL3
MDH2
VAMP2
KIAA1045
EXOSC3
SMIM7
PPIB
SERP2
SLC17A7
DNAJA4
CHMP1B
SKP1
PTPRM
SRPK2
ACSL6
MIR7-3HG
PRSS2
RPLP0
TOR1A
CDK6
FTCD
PITHD1
FHL1
YPEL5
PPP2CA
OAZ1
SRSF3
NUDCD3
NTRK3
MYADM
HINT1
VPS53
CADPS
SLC16A7
FAM134B
UBE2D2
SV2B
EML4
RPRD1A
PGM2L1
RGS7
POLR2C
CAMK2D
BRK1
RBFOX1
CDC42SE1
ETNK1
UBE2N
SUSD4
FGF14
MZF1
TRAPPC3
EPT1
ARMC9
RTFDC1
C19orf60
NUB1
ADD2
STK32C
TRAP1
CHRM3
SDHAF1
LUZP1
KATNB1
ADCYAP1
C21orf2
PRDX2
LARP1
CABP1
HABP4
PARP2
AGPAT1
KIF3C

## Sheet: AD_textmining
genes	module
HEPH	black
RHOBTB3	black
NR1H3	black
LOC124446	black
ACACB	black
ITSN1	black
SMOX	black
FAM107A	black
WFS1	black
CRTAP	black
ITPKB	black
TBL1X	black
MYBPC1	black
SLC25A18	black
STOM	black
SIGIRR	black
SYTL4	black
RHOQ	black
PBXIP1	black
TPP1	black
FTL	black
SDC4	black
NTSR2	black
ANGPTL4	black
SELENBP1	black
GRAMD3	black
MAOA	black
MT3	black
DHRS3	black
RXRA	black
CST3	black
C10ORF116	black
LRP8	blue
ANGPTL2	blue
SIP1	blue
PPP2R5D	blue
TFDP1	blue
FEN1	blue
DKFZP434K1815	blue
C1ORF77	blue
COG6	blue
UBE2H	blue
ZNRD1	blue
UFM1	blue
TMEM67	blue
TAF2	blue
FGFR1OP	blue
MRPL45	blue
CCNC	blue
ELMO1	blue
SLC1A6	blue
USP1	blue
IPO4	blue
ANKRD32	blue
RAB4A	blue
CCS	blue
POLE3	blue
TARS	blue
CTBP1	blue
ANAPC7	blue
CUL4A	blue
MED8	blue
PDE6D	blue
FLJ31818	blue
LOC646347	blue
NOMO2	blue
C17ORF81	blue
ACAD9	blue
HECTD2	blue
ATP5G2	blue
PHOSPHO2	blue
C4ORF14	blue
C7ORF28B	blue
SLC24A3	blue
GSR	blue
SPIN3	blue
CCDC89	blue
NOMO3	blue
PTPLA	blue
JAZF1	blue
CACNB4	blue
SLC16A14	blue
SORL1	blue
TP53RK	blue
SP5	blue
SNX2	blue
PPP2R2D	blue
APBB1	blue
KIAA1244	blue
IREB2	blue
TCEAL1	blue
FBXO3	blue
PSMC4	blue
2015-03-05	blue
GSTA4	blue
TMEM93	blue
PMS2L5	blue
KIAA0859	blue
AMD1	blue
C15ORF23	blue
PCMTD2	blue
APEX1	blue
LOC441228	blue
FBXO28	blue
VRK3	blue
NAPE-PLD	blue
RIC3	blue
HNRPA0	blue
TMEM163	blue
CHGB	blue
MCCC2	blue
HK1	blue
MAGI1	blue
LOC728778	blue
PGBD4	blue
RIMS1	blue
GLRA2	blue
PSMD10	blue
RGAG4	blue
TMTC3	blue
MRPL39	blue
BTBD3	blue
DPH5	blue
GARNL3	blue
UBE2G1	blue
SUPT4H1	blue
COQ5	blue
SNX12	blue
C7ORF28A	blue
TMEM18	blue
UBE1C	blue
SPAG9	blue
C1ORF56	blue
YME1L1	blue
MLH1	blue
PCNA	blue
DHX9	blue
PRO1853	blue
LXN	blue
IFT52	blue
STAU1	blue
CNIH	blue
TBL2	blue
MAGOH	blue
FAF1	blue
PDE1A	blue
CSE1L	blue
AGGF1	blue
DDX47	blue
RASSF1	blue
LOC645676	blue
B3GALT3	blue
TOP2B	blue
CLASP2	blue
CNOT7	blue
YWHAQ	blue
PRKACB	blue
C4ORF34	blue
PBLD	blue
ATXN10	blue
C18ORF1	blue
CAND1	blue
C1ORF131	blue
MRPS27	blue
ALG11	blue
PHKB	blue
KCNN2	blue
MCM4	blue
SELI	blue
CD2AP	blue
COPZ1	blue
SLC30A5	blue
ANKRD6	blue
PGAP1	blue
POLR2D	blue
C2ORF33	blue
DUSP11	blue
LRRC40	blue
C14ORF11	blue
PHKB	blue
XRCC6BP1	blue
ZNF740	blue
SSR2	blue
C3ORF23	blue
ZNF544	blue
CCT2	blue
MAP2K6	blue
STT3B	blue
DOPEY2	blue
STRN3	blue
HERPUD2	blue
KIAA0746	blue
PIP5K1B	blue
SEC22C	blue
VWC2	blue
GSPT2	blue
C21ORF59	blue
TAF7	blue
TFB2M	blue
KCNK1	blue
BLOC1S2	blue
MBTPS2	blue
ARIH1	blue
LOC387820	blue
PPP2CB	blue
HIATL2	blue
FXN	blue
COQ6	blue
RWDD1	blue
PXMP3	blue
RP2	blue
PANK1	blue
KIAA1737	blue
DTYMK	blue
SGCZ	blue
IMMP1L	blue
CHN2	blue
ING3	blue
CWF19L1	blue
PDE1A	blue
C8ORF76	blue
LOC96610	blue
CNIH	blue
TRA16	blue
OTUD6B	blue
ZNF585A	blue
HNRPA3	blue
PPM1B	blue
C2ORF15	blue
CSNK1G3	blue
RBM41	blue
KLHL8	blue
LOC81691	blue
DDX21	blue
WRNIP1	blue
CSE1L	blue
IDE	blue
FASTKD3	blue
CREBZF	blue
WDR26	blue
SKIP	blue
CCT7	blue
PLEKHA3	blue
SOCS5	blue
CRBN	blue
CKAP2	blue
RWDD3	blue
TRAM1L1	blue
PDIA6	blue
NMNAT2	blue
C10ORF61	blue
ME2	blue
CREB1	blue
CRSP9	blue
BPGM	blue
ILF2	blue
SLC4A7	blue
ILF3	blue
FLJ21908	blue
B3GALNT1	blue
CACNA1G	blue
KIAA2026	blue
CEP68	blue
NOVA1	blue
HPCAL1	blue
RRAS2	blue
BTN3A3	blue
LSM8	blue
CLCN4	blue
CHKB	blue
HIAT1	blue
MARCKS	blue
SLC37A3	blue
ACVR2A	blue
PANK4	blue
KCTD2	blue
HNRPDL	blue
ADSL	blue
STX6	blue
DTWD2	blue
BANF1	blue
NBEA	blue
NUP35	blue
NCOA2	blue
TRAPPC4	blue
SRP54	blue
PPA1	blue
RIT2	blue
PPIE	blue
RELN	blue
KCTD6	blue
DIXDC1	blue
WDFY3	blue
BHLHB5	blue
DNER	blue
PPP2CB	blue
DCUN1D1	blue
ZCD2	blue
RFC3	blue
LSM12	blue
IDH1	blue
RFC2	blue
SPTLC1	blue
RBMX	blue
ZNF329	blue
DNAJB11	blue
RSRC1	blue
CDK8	blue
SGCE	blue
POLR1D	blue
SYNGR4	blue
STAM	blue
RMND5A	blue
EIF3S5	blue
PAPD4	blue
FASTK	blue
HIST1H2AB	blue
C9ORF72	blue
GIT2	blue
PDCD2	blue
SPAG9	blue
SON	blue
KIAA1279	blue
THOC4	blue
DOCK9	blue
NUP133	blue
LETMD1	blue
PCID1	blue
RBM4	blue
PIGS	blue
ACADSB	blue
ASPHD2	blue
ATP5A1	blue
ZFAND6	blue
BMP2K	blue
MRP63	blue
COMMD3	blue
CNTN6	blue
N6AMT1	blue
SUPT3H	blue
C7ORF20	blue
CXORF56	blue
TTC13	blue
NBN	blue
PECR	blue
DNAJB12	blue
RAB28	blue
PRKAR2A	blue
KHK	blue
PREI3	blue
LOC283514	blue
TMEM178	blue
RNF8	blue
PCDHAC2	blue
MGC24039	blue
CDKAL1	blue
PCGF6	blue
ATE1	blue
UBE2G1	blue
HEATR3	blue
ALS2CR8	blue
MRPL46	blue
ARHGAP12	blue
DACT1	blue
PWP1	blue
MPHOSPH6	blue
SRP9	blue
LPL	blue
PMS2	blue
HNRPA1	blue
NRXN1	blue
76P	blue
PLD5	blue
ATF2	blue
CASK	blue
FASTKD2	blue
CCDC112	blue
WDR57	blue
HNRPK	blue
SRPK2	blue
PARP6	blue
C1ORF63	blue
ZCCHC12	blue
LYPLA1	blue
LOC116143	blue
PCGF6	blue
PAG1	blue
NCAPH2	blue
GALK2	blue
GART	blue
NHP2L1	blue
CENTB2	blue
C17ORF80	blue
USP9X	blue
FBXO11	blue
BRD7	blue
PCDHA7	blue
TRIM23	blue
ERCC8	blue
PICALM	blue
MAPK6	blue
CSNK1A1	blue
KCTD8	blue
SPRY2	blue
CTNNB1	blue
CCDC126	blue
DAP3	blue
ATP6V1G2	blue
BIRC2	blue
AP1GBP1	blue
CA10	blue
CNTN1	blue
C6ORF162	blue
STK19	blue
ELMO2	blue
C5ORF13	blue
MRE11A	blue
SLC39A6	blue
NIP30	blue
C6ORF211	blue
DPP7	blue
RALGPS1	blue
GGH	blue
PAK7	blue
TMF1	blue
GNE	blue
ATE1	blue
TMEM22	blue
PCNXL2	blue
TMED10	blue
ZNF45	blue
XKR6	blue
C14ORF138	blue
MGLL	blue
ASB3	blue
LOC400657	blue
PAIP2	blue
NUDT21	blue
CNTN4	blue
TMEM147	blue
C17ORF32	blue
COG5	blue
ANXA7	blue
RB1	blue
FNDC5	blue
SLC6A15	blue
CAMK4	blue
FBXO3	blue
KIAA1411	blue
SRR	blue
PIGF	blue
GGCX	blue
C14ORF108	blue
GRIK2	blue
RSRC2	blue
BRD9	blue
TMED2	blue
RABL3	blue
PRPSAP2	blue
C21ORF33	blue
C17ORF58	blue
REEP3	blue
SMU1	blue
ERGIC1	blue
TAF1L	blue
RIOK1	blue
C2ORF25	blue
GABARAPL2	blue
HLTF	blue
AMACR	blue
RAB1A	blue
ZNF179	blue
EIF3S1	blue
PRDM10	blue
MTSS1	blue
UTP14C	blue
UCK2	blue
TRAPPC6B	blue
HNRPR	blue
PTPRR	blue
AGPS	blue
SLC25A17	blue
HIATL2	blue
TAF9L	blue
HACL1	blue
TMEM48	blue
EBAG9	blue
CUL5	blue
MAF	blue
TFCP2	blue
MRPL27	blue
TMED4	blue
HSPC159	blue
ACADM	blue
RSU1	blue
BCCIP	blue
TAS2R14	blue
MORC3	blue
FIGNL1	blue
PDSS1	blue
COX11	blue
UBFD1	blue
ARPP-21	blue
NUPL2	blue
GRINL1A	blue
TFG	blue
MAPK9	blue
B3GALNT1	blue
RFXAP	blue
BCKDHB	blue
VPS16	blue
TRPC3	blue
BTN2A1	blue
FAIM	blue
CBLN1	blue
MORG1	blue
NOLA1	blue
KIAA1024	blue
ANKRD17	blue
SNRPF	blue
ZDHHC13	blue
SET	blue
FAM91A1	blue
MGC39900	blue
KBTBD7	blue
TXNDC14	blue
TBL1XR1	blue
ANKRA2	blue
SCAMP1	blue
PTPN2	blue
KIT	blue
ARL5B	blue
RFC3	blue
PRMT1	blue
ARID2	blue
TSGA10	blue
TMLHE	blue
PCP4	blue
KIAA1967	blue
CCDC107	blue
SBK1	blue
LEO1	blue
SLC25A36	blue
DGKG	brown
CENPT	brown
TH1L	brown
EPC2	brown
MORC2	brown
RSAD1	brown
ZNF609	brown
FLJ40113	brown
GRWD1	brown
RLF	brown
LOC155060	brown
SFRS8	brown
TMEM109	brown
BAT1	brown
PPFIA1	brown
ZNF540	brown
GHDC	brown
C8ORF16	brown
SUPV3L1	brown
FGF17	brown
ALS2CL	brown
NUP188	brown
WDR42A	brown
RING1	brown
DTNBP1	brown
ZNF763	brown
MOBKL2C	brown
CNOT3	brown
PIM1	brown
UPF2	brown
SF3B4	brown
ZNF324	brown
TMEM106C	brown
CNOT4	brown
UCP3	brown
LIME1	brown
SAP30BP	brown
UCP3	brown
MTMR3	brown
BSDC1	brown
RAVER1	brown
COL6A1	brown
TMEM2	brown
SFXN3	brown
NHN1	brown
BTBD14B	brown
SLC30A7	brown
ATPBD1B	brown
ZNF187	brown
STAT5B	brown
ILKAP	brown
LOC400924	brown
ZNF579	brown
C19ORF25	brown
RPIB9	brown
ZNF687	brown
CACNA1A	brown
BTBD7	brown
FBL	brown
C1ORF162	brown
PKN1	brown
MTMR10	brown
LOC647115	brown
HELZ	brown
FLJ35258	brown
WWC3	brown
C16ORF35	brown
BCORL1	brown
AMH	brown
E2F4	brown
ITGA3	brown
CPSF1	brown
PCSK7	brown
LOC729021	brown
LMAN2L	brown
USP47	brown
C4ORF8	brown
ZNF526	brown
CROCC	brown
ILF3	brown
SMAD5	brown
LRRC45	brown
BCDIN3	brown
UPP1	brown
CABIN1	brown
HARS2	brown
HCN3	brown
RNF40	brown
ST5	brown
CEP70	brown
OS9	brown
PILRB	brown
NAG8	brown
SMARCC2	brown
CDAN1	brown
ZZEF1	brown
ZKSCAN5	brown
EWSR1	brown
UBE2G2	brown
C16ORF48	brown
IKZF4	brown
RPS6KA1	brown
HBS1L	brown
APEG1	brown
OSBPL7	brown
ATXN2	brown
PNPLA2	brown
C20ORF67	brown
SLC22A5	brown
GMEB2	brown
MXD3	brown
GATAD1	brown
CALML4	brown
ZC3H3	brown
MGC13379	brown
PLEKHM1	brown
C14ORF102	brown
PLEKHH3	brown
ABHD14B	brown
AES	brown
ZNF581	brown
TTLL12	brown
IFT140	brown
PHF15	brown
ZNF364	brown
MTF2	brown
LOC196752	brown
GLE1L	brown
SLC25A34	brown
ZNF175	brown
DVL2	brown
TFAP4	brown
DKFZP761B107	brown
SUMO4	brown
GNRH1	brown
LRP16	brown
TNIP1	brown
P4HB	brown
LMBR1L	brown
HSF4	brown
FAM13A1	brown
SNRPA	brown
FBXO31	brown
PHF19	brown
CCHCR1	brown
LRDD	brown
ERLIN1	brown
KIAA0404	brown
GGTLA4	brown
RIPK1	brown
SPECC1L	brown
LOC442578	brown
RDH13	brown
PYGB	brown
ZNF646	brown
MKLN1	brown
C3ORF19	brown
PARVB	brown
MED12	brown
BAT2	brown
ZNF618	brown
FLJ00038	brown
PPFIA1	brown
KIAA1267	brown
NOL14	brown
ARMC5	brown
ZHX1	brown
KIAA1530	brown
SUZ12	brown
LOC401433	brown
CLDN9	brown
WDR81	brown
C17ORF28	brown
NEUROD2	brown
CEBPG	brown
TNPO3	brown
BHLHB3	brown
RAB24	brown
RC74	brown
GTF3C1	brown
SLC29A2	brown
RPS6KA5	brown
LOC399900	brown
SAFB2	brown
ZNF83	brown
CDCA4	brown
ST7	brown
POLG	brown
ANKRD13B	brown
SETD1A	brown
BRF1	brown
TPD52L2	brown
PIK3R3	brown
GLTSCR2	brown
MGC10433	brown
MAN2C1	brown
ATP13A1	brown
CELSR3	brown
AKAP8	brown
AATF	brown
POLDIP3	brown
BAZ1B	brown
GFOD1	brown
SLC16A9	brown
C21ORF63	brown
KIAA1160	brown
RGL2	brown
TAZ	brown
DGCR8	brown
CEP164	brown
C20ORF20	brown
YPEL3	brown
ANXA11	brown
RBCK1	brown
GALK2	brown
FLJ14107	brown
RNF31	brown
L3MBTL2	brown
IRF3	brown
JUP	brown
MAF1	brown
ADRM1	brown
WDR45	brown
LAS1L	brown
DDX56	brown
MLXIPL	brown
CTAGE5	brown
RANBP3	brown
MBD6	brown
CCNT1	brown
C11ORF68	brown
CHERP	brown
CCNK	brown
BCL2L1	brown
MAP3K7IP1	brown
UPF1	brown
PLA2G4B	brown
UBOX5	brown
RBED1	brown
PLXNA2	brown
CBS	brown
LOC728734	brown
SOX12	brown
PPARGC1B	brown
UCK1	brown
TIMM22	brown
TRAF2	brown
RARS	brown
FLJ10404	brown
SORBS3	brown
SIN3A	brown
PROSAPIP1	brown
TUT1	brown
NOS1AP	brown
ELF2	brown
ZNF641	brown
SNAPC4	brown
PCF11	brown
IFT20	brown
TUBGCP6	brown
USP52	brown
EDC3	brown
MYT1	brown
MAML1	brown
SFI1	brown
MYST3	brown
RSPRY1	brown
STK36	brown
MRPL38	brown
ATXN7L2	brown
MYD88	brown
MGC52000	brown
OSBPL7	brown
REPIN1	brown
PA2G4	brown
C7ORF26	brown
CFLAR	brown
ARID3A	brown
DHX34	brown
FLJ20254	brown
DTX1	brown
LASS5	brown
RHBDL1	brown
DIAPH1	brown
LMNB2	brown
EDD1	brown
TRPC4AP	brown
NFIX	brown
CLASP1	brown
TOB2	brown
NOL1	brown
FAM123B	brown
YTHDF1	brown
PTPN23	brown
ZNF398	brown
KTELC1	brown
RFX1	brown
PLD2	brown
HCCA2	brown
CHD8	brown
NT5DC2	brown
ZDHHC18	brown
BSPRY	brown
PRCC	brown
IFNAR2	brown
NOL8	brown
C21ORF124	brown
AUP1	brown
AKT1	brown
KPNA6	brown
NUP205	brown
XAB2	brown
INTS10	brown
LEPRE1	brown
LAT	brown
PER1	brown
PIK4CB	brown
TBC1D9B	brown
ANKRD16	brown
MICB	brown
LAMA5	brown
SCRN1	brown
NARFL	brown
CCDC94	brown
KIF1B	brown
SARM1	brown
FLJ12949	brown
ZNF565	brown
CRTC2	brown
MC1R	brown
H3F3B	brown
TMCC2	brown
DRD3	brown
FLJ10081	brown
NAT9	brown
MIER2	brown
NRBP1	brown
IL11RA	brown
THRAP2	brown
HUWE1	brown
PUNC	brown
TULP3	brown
COMMD5	brown
YY1AP1	brown
RBM17	brown
CHD4	brown
NEIL1	brown
FVT1	brown
MUC20	brown
CHRNA10	brown
CXXC5	brown
GOLGA1	brown
UBE4B	brown
DHX16	brown
TMEM112B	brown
RBBP6	brown
ILK	brown
BTN3A1	brown
ASB6	brown
FLYWCH1	brown
OSBPL2	brown
LOC653635	brown
NSUN5	brown
FLJ11783	brown
SMARCD1	brown
ANKZF1	brown
PHKA2	brown
RERE	brown
MAP3K6	brown
FOXO3A	brown
SMARCD2	brown
CIC	brown
HKR1	brown
SLC25A28	brown
KCTD2	brown
SF3B2	brown
MMS19L	brown
BEST3	brown
AKAP8L	brown
STK35	brown
LOC55565	brown
ACBD4	brown
RRM1	brown
INADL	brown
SYF2	brown
SPTBN2	brown
ACCN3	brown
RRN3	brown
POU2F1	brown
ZNF136	brown
PTOV1	brown
STH	brown
GOSR1	brown
LOC440337	brown
PPAN	brown
MPHOSPH10	brown
CHD9	brown
YAF2	brown
XPC	brown
ZNF313	brown
EIF3S6	brown
ZNF558	brown
TNFRSF25	brown
SIRT1	brown
FLJ42957	brown
KIAA0980	brown
PERQ1	brown
ZNF266	brown
SLC9A5	brown
GPRC5C	brown
KIAA0460	brown
AAAS	brown
PLAGL2	brown
TAS2R10	brown
JMJD2B	brown
TBC1D2B	brown
AHCTF1	brown
SPEN	brown
CRYZL1	brown
CCDC88	brown
LTBP3	brown
KIAA0913	brown
ZNF224	brown
WAC	brown
OVGP1	brown
SFRS14	brown
ATN1	brown
MDGA1	brown
SUPT6H	brown
RPL3	brown
C22ORF36	brown
CCDC120	brown
GRIPAP1	brown
UCN	brown
SCC-112	brown
CIZ1	brown
CALML4	brown
ZNF480	brown
ARAF	brown
MRPS2	brown
FIZ1	brown
TCF4	brown
PISD	brown
CXXC1	brown
NFKB1	brown
ZNF606	brown
POMT2	brown
CNOT1	brown
TMEM1	brown
POGZ	brown
LRRC23	brown
ZDHHC1	brown
RBM15B	brown
ZNFX1	brown
BCL9	brown
BCL6	brown
MLL4	brown
PPM1F	brown
WHSC2	brown
CYP21A2	brown
IRF2BP1	brown
RRBP1	green
NDRG1	green
TRIM41	green
TNS1	green
ARRDC2	green
SLCO3A1	green
PRMT2	green
ADIPOR2	green
ANP32B	green
PLEKHF1	green
TGFB3	green
LRRC1	green
KIF1C	green
GPRC5B	green
MYOT	green
DLC1	green
MAP4	green
CHST3	green
MOCS2	greenyellow
ZNF239	greenyellow
NUDT6	greenyellow
ELAVL2	greenyellow
ATP5F1	greenyellow
MLLT11	greenyellow
NETO2	greenyellow
UCHL3	greenyellow
ATP2B1	greenyellow
CUTA	greenyellow
PPIA	greenyellow
WDR61	greenyellow
ISCA1	greenyellow
SC5DL	greenyellow
RTCD1	greenyellow
ACBD5	greenyellow
GNAO1	greenyellow
MRPL55	greenyellow
MYT1L	greenyellow
RANBP5	greenyellow
CHMP5	greenyellow
PIP5K2B	greenyellow
TMEM177	greenyellow
LDOC1L	greenyellow
SNCA	greenyellow
SLC27A2	greenyellow
NIPA2	greenyellow
TMEM60	greenyellow
KCNIP4	greenyellow
RMND1	greenyellow
VGCNL1	greenyellow
NEDD8	greenyellow
PLEKHB2	greenyellow
GABRB3	greenyellow
MRPL54	greenyellow
LCMT1	greenyellow
G3BP2	greenyellow
ADCY1	greenyellow
CLYBL	greenyellow
ATF6	greenyellow
NAV3	greenyellow
ACCN1	greenyellow
MAGED1	greenyellow
TXNL4A	greenyellow
UQCRC2	greenyellow
C8ORF42	greenyellow
MFSD3	greenyellow
EPS15	greenyellow
STRBP	greenyellow
LYRM2	greenyellow
ZNF32	greenyellow
BCS1L	greenyellow
CCNH	greenyellow
LOC727877	greenyellow
C6ORF117	greenyellow
VDAC1	greenyellow
ATP2C1	greenyellow
SYCE1	greenyellow
RTN3	greenyellow
CLSTN3	greenyellow
C20ORF133	greenyellow
SGIP1	greenyellow
PDE4D	greenyellow
RNF11	greenyellow
CXORF40B	greenyellow
DNM1L	greenyellow
PAFAH1B1	greenyellow
MCEE	greenyellow
MRPS24	greenyellow
ATP6V0D1	greenyellow
ATP5F1	greenyellow
RNF165	greenyellow
C14ORF112	greenyellow
GTF2H3	greenyellow
ZNHIT3	greenyellow
MRPS23	greenyellow
NNT	greenyellow
C2ORF47	greenyellow
C9ORF4	greenyellow
POP7	greenyellow
NOLA2	greenyellow
MDP-1	greenyellow
SLC25A4	greenyellow
ABI2	greenyellow
SYNGR1	greenyellow
FBXO9	greenyellow
GAD1	greenyellow
DC2	greenyellow
RAD51C	greenyellow
C6ORF166	greenyellow
RPA3	greenyellow
FLJ20186	greenyellow
TASP1	greenyellow
TSC22D3	greenyellow
NDUFA9	greenyellow
TXN	greenyellow
CIAPIN1	greenyellow
STXBP5	greenyellow
TSPAN3	greenyellow
C11ORF73	greenyellow
BBS7	greenyellow
ATP2A2	greenyellow
XKR4	greenyellow
KLHL23	greenyellow
SLC25A44	greenyellow
THYN1	greenyellow
LYPLAL1	greenyellow
PSMB2	greenyellow
NSF	greenyellow
BRP44	greenyellow
SLC25A5	greenyellow
AZIN1	greenyellow
GNG10	greenyellow
COMMD7	greenyellow
PITPNA	greenyellow
GABBR2	greenyellow
ZNF650	greenyellow
C7ORF24	greenyellow
RPL26L1	greenyellow
SVOP	greenyellow
HSBP1	greenyellow
HPCAL4	greenyellow
ARF5	greenyellow
DDT	greenyellow
TIPRL	greenyellow
TXN	greenyellow
ARNTL	greenyellow
TUSC3	greenyellow
EID2	greenyellow
NRBF2	greenyellow
ETF1	greenyellow
ATRN	greenyellow
BID	greenyellow
PFN2	greenyellow
EI24	greenyellow
PSMB7	greenyellow
HECTD2	greenyellow
NDUFB5	greenyellow
HSPA8	greenyellow
UBE2F	greenyellow
ACP1	greenyellow
SLC35B1	greenyellow
TRHDE	greenyellow
PRDX2	greenyellow
PSMA6	greenyellow
MRPL3	greenyellow
ARF4	greenyellow
NGRN	greenyellow
DMXL2	greenyellow
HTRA2	greenyellow
SF3B5	greenyellow
PFN2	greenyellow
HSPA4	greenyellow
RPL8	greenyellow
MRPS33	greenyellow
EGFL9	greenyellow
SDHB	greenyellow
FAM3C	greenyellow
MANSC1	greenyellow
MAPBPIP	greenyellow
PSMD7	greenyellow
SCHIP1	greenyellow
RHEB	greenyellow
NIPA2	greenyellow
NFU1	greenyellow
LYCAT	greenyellow
DSCR2	greenyellow
PPP3CA	greenyellow
KITLG	greenyellow
MCRS1	greenyellow
CCM2	greenyellow
KIAA1622	greenyellow
ENY2	greenyellow
STAU2	greenyellow
EEF1B2	greenyellow
PSMB6	greenyellow
UBXD6	greenyellow
PSMC6	greenyellow
RAN	greenyellow
SLC32A1	greenyellow
UBB	greenyellow
PIH1D1	greenyellow
ZC3H8	greenyellow
TCEA2	greenyellow
WHSC1	greenyellow
BECN1	greenyellow
SPINT2	greenyellow
MRPL36	greenyellow
C3ORF10	greenyellow
FLJ37538	greenyellow
SMYD3	greenyellow
RAB11FIP2	greenyellow
PSMA7	greenyellow
GTF2A2	greenyellow
C6ORF55	greenyellow
PGRMC1	greenyellow
PRMT6	greenyellow
MAPK1	greenyellow
P117	greenyellow
CRADD	greenyellow
LTB4DH	greenyellow
MRPS33	greenyellow
BCCIP	greenyellow
GSTO1	greenyellow
PSMA5	greenyellow
PIGB	greenyellow
C15ORF17	greenyellow
UBE2E3	greenyellow
PPP3CB	greenyellow
C20ORF44	greenyellow
SNRPN	greenyellow
RTN3	greenyellow
SNCA	greenyellow
ZNF277P	greenyellow
TIPRL	greenyellow
ANAPC10	greenyellow
ZDHHC3	greenyellow
KIAA0738	greenyellow
COX7A2	greenyellow
COPS5	greenyellow
C4ORF27	greenyellow
FGF12	greenyellow
ACOT2	greenyellow
RPL41	greenyellow
SDF2	greenyellow
THOC7	greenyellow
SNX3	greenyellow
PNMA1	greenyellow
CYCS	greenyellow
TADA1L	greenyellow
BRUNOL6	greenyellow
CACYBP	greenyellow
PDHX	greenyellow
ATP1B1	greenyellow
C3ORF26	greenyellow
NME7	greenyellow
POLR3K	greenyellow
PRPS1	greenyellow
TNRC4	greenyellow
C1ORF149	greenyellow
SLC25A3	greenyellow
NKIRAS1	greenyellow
HIP2	greenyellow
GNAQ	greenyellow
PSMA1	greenyellow
LMBR1	greenyellow
RAP1GDS1	greenyellow
PPP2R3C	greenyellow
ECOP	greenyellow
NOL4	greenyellow
BRMS1L	greenyellow
FBXL17	greenyellow
PARK2	greenyellow
RPAIN	greenyellow
DNAJC14	greenyellow
WDR47	greenyellow
METTL6	greenyellow
RUVBL2	greenyellow
MAL2	greenyellow
C14ORF100	greenyellow
ATP5G3	greenyellow
EEF1B2	greenyellow
PSMD6	greenyellow
DTD1	greenyellow
TP53BP1	greenyellow
RTN1	greenyellow
METAP1	greenyellow
ETFA	greenyellow
COX8A	greenyellow
ATP5C1	greenyellow
C1ORF128	greenyellow
MRPL18	greenyellow
GTF2B	greenyellow
TRNT1	greenyellow
NDUFV1	greenyellow
AQP11	greenyellow
TMEM126B	greenyellow
PPIH	greenyellow
PEX11B	greenyellow
PSPH	greenyellow
SUCLA2	greenyellow
DHRS7B	greenyellow
HMGCLL1	greenyellow
COX5A	greenyellow
NDUFB6	greenyellow
BNIP3L	greenyellow
C1ORF52	greenyellow
CCNDBP1	greenyellow
TMEM85	greenyellow
DNAJC18	greenyellow
EIF1B	greenyellow
UQCRC1	greenyellow
TMEM55B	greenyellow
MTX1	greenyellow
GABRA1	greenyellow
HDAC9	greenyellow
MAD2L1	greenyellow
CNOT7	greenyellow
MED8	greenyellow
ASH2L	greenyellow
CD200	greenyellow
MKKS	greenyellow
C14ORF126	greenyellow
MGC35361	greenyellow
PSMA1	greenyellow
UQCRQ	greenyellow
SFRS14	greenyellow
TM2D3	greenyellow
ELMOD1	greenyellow
DCTN6	greenyellow
LSM10	greenyellow
KIF3B	greenyellow
SC4MOL	greenyellow
MAD2L1BP	greenyellow
BAI3	greenyellow
UBE2E2	greenyellow
ARPC2	greenyellow
ARHGAP20	greenyellow
C10ORF32	greenyellow
COPS4	greenyellow
SLC25A46	greenyellow
NDUFS3	greenyellow
SLBP	greenyellow
LOC643576	greenyellow
NDUFAF1	greenyellow
ACSL4	greenyellow
GAD1	greenyellow
UBE2Z	greenyellow
GUF1	greenyellow
C3ORF31	greenyellow
TMEM169	greenyellow
IMPAD1	greenyellow
CRSP8	greenyellow
MGST3	greenyellow
RCN2	greenyellow
RGS7	greenyellow
FBXO22	greenyellow
C17ORF79	greenyellow
TRUB1	greenyellow
RDH14	greenyellow
MDH2	greenyellow
SSX2IP	greenyellow
PIM2	greenyellow
GTF2H5	greenyellow
ACTR10	greenyellow
KCNIP4	greenyellow
PFDN1	greenyellow
C9ORF126	greenyellow
POP4	greenyellow
PANK3	greenyellow
LAPTM4B	greenyellow
TRIM37	greenyellow
FGF12	greenyellow
PPID	greenyellow
ZNF259	greenyellow
VBP1	greenyellow
ATP2C1	greenyellow
CDV3	greenyellow
MAD2L1BP	greenyellow
ACN9	greenyellow
LOC84661	greenyellow
GMPR2	greenyellow
PRDX5	greenyellow
AMACR	greenyellow
RBM18	greenyellow
RAPH1	greenyellow
C6ORF57	greenyellow
C6ORF66	greenyellow
CNR1	greenyellow
MRPL20	greenyellow
BNIP1	greenyellow
SCG5	greenyellow
PSMB5	greenyellow
PRO1853	greenyellow
PRDX5	greenyellow
TPM1	greenyellow
RTN4	greenyellow
MAGED2	greenyellow
CCNDBP1	greenyellow
PREI3	greenyellow
ERCC1	greenyellow
KIAA1799	greenyellow
BET1	greenyellow
DBC1	greenyellow
ACTR3B	greenyellow
DDX10	greenyellow
PLDN	greenyellow
JTV1	greenyellow
PRDX3	greenyellow
RAD51C	greenyellow
PEX7	greenyellow
TPI1	greenyellow
ZCCHC17	greenyellow
EXOC6	greenyellow
RTN1	greenyellow
MAEA	greenyellow
C20ORF24	greenyellow
TFDP2	greenyellow
C1ORF135	greenyellow
DDX25	greenyellow
PSMA3	greenyellow
PPM1E	greenyellow
RGS7BP	greenyellow
ENOPH1	greenyellow
MORF4L2	greenyellow
CRYZL1	greenyellow
IARS2	greenyellow
HM13	greenyellow
PDCD6	greenyellow
PTS	greenyellow
RPS7	greenyellow
TSPYL5	greenyellow
MFSD4	greenyellow
Septin 5	greenyellow
SEH1L	greenyellow
COQ2	greenyellow
E2F5	greenyellow
GAD2	greenyellow
GRB2	greenyellow
RPE	greenyellow
SYNCRIP	greenyellow
BTF3L4	greenyellow
ACTG1	greenyellow
C6ORF168	greenyellow
NAT12	greenyellow
NACA	greenyellow
NUP50	greenyellow
CRMP1	greenyellow
ATP2B1	greenyellow
ATAD1	greenyellow
C9ORF46	greenyellow
SLC25A40	greenyellow
SNUPN	greenyellow
ETV5	greenyellow
C1QBP	greenyellow
ACSL6	greenyellow
DLG3	greenyellow
CXORF40A	greenyellow
CADM2	greenyellow
CDC42	greenyellow
CHCHD3	greenyellow
YWHAZ	greenyellow
FAM5C	greenyellow
UNC5D	greenyellow
LAGE3	greenyellow
CLTA	greenyellow
WDR35	greenyellow
DCUN1D5	greenyellow
UQCRFS1	greenyellow
SYBL1	greenyellow
ACTB	greenyellow
CUEDC2	greenyellow
ATP5L	greenyellow
SENP2	greenyellow
UQCRB	greenyellow
TMLHE	greenyellow
WDR12	greenyellow
C14ORF45	greenyellow
MRPL22	greenyellow
LOC255374	greenyellow
NDUFA11	greenyellow
COQ7	greenyellow
ARNTL	greenyellow
RPL39L	greenyellow
PRKAR1A	greenyellow
SLC25A26	greenyellow
GFM2	greenyellow
SNRPC	greenyellow
FHL1	greenyellow
FLJ13611	greenyellow
CDH10	greenyellow
SFRS2B	greenyellow
PFKM	greenyellow
C2ORF32	greenyellow
TMEM14C	greenyellow
DYNLL2	greenyellow
RANBP1	greenyellow
TSNAX	greenyellow
UBQLN1	greenyellow
AUH	greenyellow
DPM1	greenyellow
ANKRD50	greenyellow
ARSB	greenyellow
CDO1	greenyellow
ATP5S	greenyellow
FJX1	greenyellow
CRYM	greenyellow
TMEM157	greenyellow
RANBP6	greenyellow
C20ORF121	greenyellow
EIF3S2	greenyellow
TM2D1	greenyellow
ARMCX3	greenyellow
NLGN4X	greenyellow
NOLA3	greenyellow
SPCS3	greenyellow
ATP1A1	greenyellow
LOC731390	greenyellow
PHYHIPL	greenyellow
YWHAB	greenyellow
H2AFY	greenyellow
PGK1	greenyellow
DCK	greenyellow
SPTLC1	greenyellow
CIAO1	greenyellow
SNRPB2	greenyellow
SULT1A1	greenyellow
SEC61G	greenyellow
GOSR2	greenyellow
NUDT9	greenyellow
EPB41L4B	greenyellow
DCTN3	greenyellow
C21ORF51	greenyellow
UBE2V2	greenyellow
C6ORF170	greenyellow
TMEM14A	greenyellow
ITGB1BP1	greenyellow
UBE2W	greenyellow
AGK	greenyellow
TCEB1	greenyellow
SPCS2	greenyellow
SYT1	greenyellow
SERF1B	greenyellow
OAT	greenyellow
PLEKHB2	greenyellow
UBLCP1	greenyellow
SPTLC1	greenyellow
FAM102B	greenyellow
VPS29	greenyellow
PIAS2	greenyellow
NDUFB3	greenyellow
EXOSC3	greenyellow
SRPK2	greenyellow
AP3S1	greenyellow
ARHGEF7	greenyellow
LOC283951	greenyellow
DHX36	greenyellow
HSPA8	greenyellow
C11ORF17	greenyellow
C12ORF43	greenyellow
TATDN1	greenyellow
MRPS21	greenyellow
PDHB	greenyellow
EEF1E1	greenyellow
ATP5J	greenyellow
WRB	greenyellow
HCCS	greenyellow
TBC1D19	greenyellow
OXCT1	greenyellow
NRXN1	greenyellow
BTBD1	greenyellow
C7ORF30	greenyellow
RSHL2	greenyellow
ATP6AP2	greenyellow
CUL2	greenyellow
TMEM103	greenyellow
APOO	greenyellow
CHMP2A	greenyellow
MRPL21	greenyellow
SETD4	greenyellow
ENTPD6	greenyellow
FARS2	greenyellow
MTMR12	greenyellow
MAGEH1	greenyellow
C9ORF40	greenyellow
C12ORF31	greenyellow
UCHL5	greenyellow
FEZ1	greenyellow
SRD5A1	greenyellow
SELT	greenyellow
TMEM111	greenyellow
IARS	greenyellow
SPCS1	greenyellow
BRI3BP	greenyellow
C12ORF45	greenyellow
CAMSAP1	greenyellow
LARP2	greenyellow
VPS25	greenyellow
RAD51L3	greenyellow
DSTN	greenyellow
RARRES1	greenyellow
TUBG1	greenyellow
HTRA2	greenyellow
SCOC	greenyellow
ARMCX1	greenyellow
ABHD11	greenyellow
TUSC1	greenyellow
C14ORF124	greenyellow
ATP6V0C	greenyellow
EIF4E3	greenyellow
DGKI	greenyellow
MRPL44	greenyellow
ATP2A2	greenyellow
ADK	greenyellow
LOC90624	greenyellow
MYO5A	greenyellow
SEC23A	greenyellow
CLUL1	greenyellow
ITFG1	greenyellow
HPRT1	greenyellow
RABEP1	greenyellow
BTBD1	greenyellow
RRAGB	greenyellow
XTP3TPA	greenyellow
SF3B14	greenyellow
DSCR2	greenyellow
COMMD8	greenyellow
ACSL3	greenyellow
EXOSC6	greenyellow
MGC61571	greenyellow
NGFRAP1	greenyellow
TSSC1	greenyellow
HMBS	greenyellow
ALG13	greenyellow
KCNH7	greenyellow
RRAGB	greenyellow
C10ORF57	greenyellow
LOC388272	greenyellow
PLAGL1	greenyellow
SNRPN	greenyellow
CDC123	greenyellow
CLTB	greenyellow
CACYBP	greenyellow
PTP4A1	greenyellow
EPB41L4B	greenyellow
CACNG7	greenyellow
METTL5	greenyellow
RAB2A	greenyellow
ERCC1	greenyellow
NDUFS4	greenyellow
PDHA1	greenyellow
PTPRA	greenyellow
CHMP2A	greenyellow
CADPS	greenyellow
TMEM183A	greenyellow
LSM3	greenyellow
KIAA1467	greenyellow
MRPS7	greenyellow
TCEAL7	greenyellow
GPR61	greenyellow
GPIAP1	greenyellow
BHLHB9	greenyellow
MORN2	greenyellow
CRYM	greenyellow
ARF4	greenyellow
RAB33A	greenyellow
ADFP	magenta
NMI	magenta
MT1M	magenta
SERPING1	magenta
CEBPD	magenta
MT1A	magenta
MT1X	magenta
TNFRSF1A	magenta
SCARA3	magenta
DRAM	magenta
TNFRSF10B	magenta
CEBPB	magenta
TRAF3IP2	magenta
IFITM3	magenta
MT2A	magenta
IFITM2	magenta
SQRDL	magenta
MUC1	magenta
C20ORF127	magenta
VASN	magenta
MT1G	magenta
FKBP5	magenta
MT1F	magenta
MMACHC	pink
RARRES1	pink
ATP6V0A4	pink
SDC3	pink
LOC129607	pink
PRG-3	pink
GAS6	pink
NRXN3	pink
LOC130576	pink
TOM1L1	pink
RPL29	pink
KAZALD1	pink
LRRC24	pink
CD8B1	pink
LMBRD2	pink
TMEM110	pink
LYNX1	pink
RPS26	pink
GK	pink
PCDH11X	pink
TIMM17A	pink
C22ORF9	pink
MIPEP	pink
FBN3	pink
SNX5	pink
DPH2	pink
PEMT	pink
SENP5	pink
ATP2C2	pink
PAQR9	pink
WDR77	pink
PCDHB3	pink
MECR	pink
B3GNTL1	pink
DBT	purple
ERGIC1	purple
PLAA	purple
TRIM44	purple
NT5C2	purple
PPM1B	purple
RPS29	purple
RUNDC2B	purple
TRUB2	purple
ICA1	purple
ZBTB16	purple
POU6F1	purple
GNL3L	purple
RAXL1	purple
LOC91431	purple
ALS2CR14	purple
RORA	purple
FLJ20309	purple
RPL5	purple
ADCY3	purple
CXORF23	purple
TDG	purple
SYT11	purple
VAPB	purple
COX19	purple
ANXA11	purple
KIAA1627	purple
DKFZP434K191	purple
IFI6	purple
ADAR	purple
WDR70	purple
2015-03-06	purple
ZBTB40	purple
NOL9	purple
TTC5	purple
C14ORF153	purple
C9ORF64	purple
C21ORF55	purple
UPF3A	purple
RFX4	purple
UBXD4	purple
FYTTD1	purple
ATG12	purple
FARSLB	purple
WDFY1	purple
NFX1	purple
MCM8	purple
IL18	purple
ZNF562	purple
CDC2L5	purple
CCAR1	purple
LMOD3	purple
WWP1	purple
ZNF140	purple
ATXN3	purple
LOC401622	purple
PIGX	purple
C7ORF38	purple
AKAP7	purple
FLJ20054	purple
IPP	purple
ELP3	purple
ZNF600	purple
LSM11	purple
STK4	purple
MAP1B	purple
LRRFIP1	purple
ZNF223	purple
C20ORF94	purple
C15ORF51	purple
TMEM137	purple
ZNF786	purple
CASP8AP2	purple
PBLD	purple
C19ORF56	purple
MFSD11	purple
ADD1	purple
NOL5A	purple
CEP27	purple
RPS28	purple
ZNF69	purple
NUCKS1	purple
RPS19	purple
ZNF773	purple
JARID1A	purple
PPIG	purple
SYNJ2BP	purple
SLC25A11	purple
FANCB	purple
SUGT1	purple
C1ORF84	purple
EIF2AK4	purple
TYW3	purple
SPTBN1	purple
COL4A3BP	purple
NR2F1	purple
DKFZP564K142	purple
LIMK2	purple
SLC4A8	purple
ZCCHC6	purple
SEC31A	purple
DKFZP564O0523	purple
NOL6	purple
TICAM2	purple
LOC400986	purple
AMIGO1	purple
HSD17B7P2	purple
CPEB3	purple
ZNF317	purple
DUSP19	purple
TTC8	purple
CLDN14	purple
DENND4C	purple
FAM63A	purple
RAD54L2	purple
ATG10	purple
EVI5	purple
HCG9	purple
NAPG	purple
SEC63	purple
LOC619208	purple
ADAM22	purple
ANKDD1A	purple
PTPLAD2	purple
ZBTB2	purple
ZNF264	purple
CIB2	purple
SLC5A8	purple
FLJ38717	purple
SPN	purple
COASY	purple
DCBLD1	purple
ZFP14	purple
FAM104B	purple
SUV39H1	purple
ZNF14	purple
DDX27	purple
HSD17B7	purple
ZNF468	purple
ALPP	purple
RDH11	purple
TDRD1	purple
NEK8	purple
RPS24	purple
HEATR3	purple
PPP2R3A	purple
ARMC1	purple
ATP8A2	purple
VPS11	purple
GALNT3	purple
USP49	purple
ACTB	purple
AK3L1	purple
PIP5K2B	purple
KIAA1704	purple
KBTBD8	purple
HEXDC	purple
MYO18A	purple
ERCC5	purple
SIGLEC6	purple
PRKCE	purple
KIAA1618	purple
YRDC	purple
RBM15	purple
TNPO1	purple
UBAP2	purple
FLJ37396	purple
PRPF19	purple
LOC401623	purple
BRD9	purple
KRCC1	purple
CYLD	purple
POLR1B	purple
SCN1A	purple
SNAP25	purple
KIAA0408	purple
DDX6	purple
NUP43	purple
PPRC1	purple
PKN2	purple
MCART1	purple
ZNF148	purple
TXNL6	purple
BAG4	purple
CEBPZ	purple
PPP1R13B	purple
SPIRE1	purple
ZBTB39	purple
FLJ34047	purple
EIF2AK2	purple
C1ORF71	purple
RPUSD4	purple
AHR	purple
ANKRD30B	purple
UBE2D2	purple
HTR3B	purple
KIF1B	purple
ZNF785	purple
FAM63B	purple
ABCB7	purple
ZNF160	purple
ZNF93	purple
N4BP2	purple
MSL3L1	purple
SETDB2	purple
PICALM	red
TNFRSF6B	red
ITGA10	red
TMEM16D	red
TMEM170	red
IRX3	red
TXNIP	red
C1ORF24	red
ABCG2	red
LOC387882	red
OAZ2	red
DNAI1	red
CD44	red
MRPL48	red
RBPJ	red
ATP8A1	red
LOC730422	red
TMED3	red
C14ORF24	red
SIX4	red
EPHA2	red
MYO7A	red
RUNX3	red
OFD1	red
OKL38	red
MT1E	red
ACOT7	red
HTR2C	red
SLC38A2	red
PIGP	red
C1ORF2	red
KIF2A	red
STK3	red
SLC25A38	red
PSRC1	red
TUBA1A	red
SLC12A2	red
EGFL7	red
C12ORF39	red
STAT6	red
DMN	red
HSPB6	red
FLJ36492	red
P2RY13	red
EMR2	red
INSIG1	red
RPL14	red
DAGLB	red
S100A1	red
TSPO	red
FANCL	red
IGFBP3	red
TP53I3	red
DYNC1I2	red
PPP2R5C	red
ADARB2	red
TPD52L1	red
CYFIP1	red
APBB2	red
CAST	red
ANG	red
BBOX1	red
TGM2	red
LANCL1	red
TMEM128	red
RPS6KA2	red
ITGA8	red
ETV6	red
ACRC	red
[truncated: 863 more rows]
