# Supplementary material for: A Systematic Investigation into Aging Related Genes in Brain and Their Relationship with Alzheimer’s Disease
Source: PLoS One. 2016 Mar 3;11(3):e0150624. doi: 10.1371/journal.pone.0150624 (PMC4777381; doi:10.1371/journal.pone.0150624)
Supplement: S4 Table — The AD related genes are determined by differential expression analysis and text-mining annotation. (XLSX) [file pone.0150624.s007.xlsx]

## Sheet: dif_exp_AD
ZBTB38
AGPAT3
TBL1X
LINC00674
BMPR1B
GLG1
QKI
PRKD3
MACF1
RALGAPA1
LINC00342
CAST
CBX5
USP36
HCG18
CSPP1
CDK13
FAM204A
ARRB1
SPATA13
CDC14A
FIGN
CREBRF
MEGF10
SFTPB
GAREM
SDCCAG3
RHOQ
AK3
OSBPL11
ID4
PBXIP1
FGFR1
SFSWAP
UBE2Z
MDM2
FBXO32
CRCP
PSMB2
RUFY3
FRYL
MAML2
ZFHX3
KLF6
PPARA
NFATC3
ITPRIPL2
COL27A1
EIF4EBP2
METTL7A
SLC43A3
AKAP8L
DDX17
MED1
FGD4
PNISR
PPM1K
HIPK2
IDS
PDK4
SPPL3
PLA2G5
KLHL5
FN1
SPIRE2
ADD3
BDH2
EZR
PPP1R3D
TMTC2
SEPT9
C9orf64
REV3L
LINC00969
ZNF652
SLC4A4
WASF2
ITGB5
NUCKS1
PHF6
GNG12
CELF4
ITPR2
VCAN
ITPKB
DDR2
CALCOCO2
ZMIZ2
PPIG
ZFR
DNASE1
IRF2BP2
BGN
BNIP2
SPON1
DGKG
SEMA6A
TRIM4
EML3
KLF7
SLC7A2
BICD1
MTHFR
NXPE3
AKAP13
SCRIB
TAF15
ANKRD12
FBRSL1
YME1L1
SEPT7
GNA12
GRAMD3
KMT2C
OCIAD1
PIGT
KIAA1217
OGFRL1
PREX1
MSI2
NFKBIZ
SAMHD1
MAFF
GFAP
FGD2
UBXN2A
IKZF4
FAM120AOS
CCNT1
SZRD1
MARK3
GLYR1
RUSC1-AS1
KPNB1
TMCC1
TFEB
USP10
IQCK
SPG11
TIRAP
PTP4A2
RP11-35G9.3
ATF7IP
NOTCH2
ADAM33
PHF21A
GRIN2C
PLEKHG2
GPER1
PRELP
ZC3H7B
SEPT2
CADM1
STOM
PNPLA8
NEO1
STAT5B
RSBN1
FLT1
AFF4
CELF2
WWC1
DPF3
DVL1
DAAM1
STON2
XPNPEP3
JAK1
MAP4
MDM4
CMIP
SCARB1
ENAH
AGAP3
ITSN1
LZTS2
TRAK1
CCDC50
DUSP8
CROCCP2
KDM6B
STAG2
AAK1
ATP1A2
RRBP1
TRPS1
LEPROT
GAS2L1
LUC7L3
HP1BP3
ZNF397
CLU
ARSD
PTAR1
PPA2
RIOK3
PLIN5
TET2
DNAJC1
RASSF8
CPEB3
TRIM14
KHSRP
LRRC58
C10orf12
SORBS1
CLMN
NEK1
CCDC152
ARHGEF10L
PTMA
MCF2L
AMER2
HADHA
ANGPT2
TGFBR3
PHF3
ZNF148
PRKAB2
UBQLN4
ORAI2
WWC3
ZBTB20
FOXO1
KCNE4
EP400
NUMA1
INTS4
SLC35E1
PELI1
C5orf56
OSBP2
KDM6A
SMAD5
KDM4B
ANKRD13A
DLGAP4
PIK3C2A
ZNF346
CD44
PKNOX1
CAPN1
CMBL
DCLRE1C
NPAS3
SKI
C18orf54
NFIC
ACACB
MKLN1
SLC44A1
CHD1
LTBP1
LOC202181
RBBP6
TMTC3
LOC389834
MAST4
DOCK5
TAF3
UEVLD
SLC15A2
FOXP2
TJAP1
USP47
ANKRD10-IT1
CSNK1G2
PTN
ABCA1
ARL5B-AS1
HIP1R
PMP2
SASH1
ZAK
CLN8
MEG3
GAB1
MAGI1
SCAF11
SPTBN1
NFAT5
GART
DIAPH1
SNAP23
FAM120A
CTBP2
CEP104
RAB31
SCAF4
SALL3
NKAIN4
RORA
KIF5B
ATP6V0E1
ADD1
PM20D2
TOB2
CCDC149
EPS15L1
PKN2
CARHSP1
C4orf3
TNS1
NR2F2
TRIOBP
UBE2D4
RHOJ
BMP7
ZMYM5
GNAQ
PALLD
SON
YAP1
FXR1
TRIL
ERBB2IP
SCARB2
FZD8
RHOBTB3
RAF1
ASPH
THRA
SPG20
KMT2E
AFF1
MT1F
KIZ
STYX
ABCB1
BCL6
MID1
CGNL1
PRRC2C
LINC01184
IL17RB
ATP6
JUN
AHCYL1
ERBB3
PITPNC1
USP53
KAT6B
SOX4
EIF5B
ARHGEF12
G3BP1
SLFN5
TCF7L2
AJAP1
CLIP1
FRMD4A
EHD1
ERGIC1
NFIB
MBD3
EWSR1
BCL9L
TRIO
CUEDC1
PAQR8
MICALL2
FBXW12
AQP4
KIAA1731
ARHGEF26
SLC5A3
FMNL2
LATS2
DCAF7
EDA
ZXDC
ECHDC2
RBM17
SLC25A48
ZNF444
NEDD1
SFXN5
HIVEP3
TRIM38
WDFY3-AS2
BMP2K
SRRM2
RUNX1T1
MYLK
KCNN3
ACSS1
MAP4K4
TGFB2
TPP1
LRRFIP1
ARHGEF7
EFCAB14
COL5A3
APC
MFHAS1
CP
TPM1
CDC42EP4
BBX
FLJ11292
GKAP1
ZNF93
HFE
IL6ST
ZNF207
GLIS3
SMC3
MCL1
SECISBP2L
SEC14L1
SAT1
MECOM
SGSM2
EGFR
RPS6
LPP
MOBP
DAZAP1
DTNA
LRP6
PMS2P1
MIER2
KIF1B
LRP10
NFE2L2
GPM6B
TRA2A
ANP32B
BAZ1A
TMBIM4
RGS12
POU3F2
TNRC6C-AS1
CMTM6
TNRC6B
PACS2
SYNPO2
POU2F2
MRPS5
ZNF785
HAUS2
PAPD4
SSBP3-AS1
KMT2A
TIMP3
SMEK1
ATP10B
PPAP2B
CABLES1
ARHGEF10
CPEB4
CFLAR
PXDC1
RGS5
CNTRL
GSN
GOLIM4
EPC1
THRAP3
KNOP1
PPP2R1B
SMARCC1
ZBTB7A
EP300
MID1IP1
ARID2
GNA11
DOCK6
SERPINB6
CDK19
FGFR1OP2
ALDH6A1
RIN2
LTBP2
PARVA
NFATC2
C5orf24
ZNF462
MTUS1
KCNQ1OT1
SLCO3A1
LDLRAP1
DIP2A
CUX1
PTPN13
RECQL
FAM63A
ZNF770
SLC16A1
HLA-E
ADAM22
NAV2
SLC25A29
PER1
LIMA1
ZC3HAV1
RAB18
TAF1B
HIF3A
MED13L
ZNF396
LPAR1
ANGPT1
RIMKLB
C1orf61
FOXN3
UBN2
ZNF664
TOR1AIP2
PCBP2
LRCH3
CEP97
KLHL24
ZEB2
IFI16
ZBTB43
NASP
CBL
JUND
TCF3
CHD7
TXNIP
CHDH
NOTCH2NL
MRVI1
NTRK2
BTBD7
GALNT1
CTDSP2
ANAPC16
H2AFY
SYNCRIP
RBMS3
MCAM
POLR1B
SNRNP48
RASSF4
RSF1
RAPGEF3
RNPC3
SPAG9
NHSL1
EBF1
MINK1
USH1C
PRR11
IFNAR2
RNF213
MYO10
INO80D
ZNF160
SOX5
COL1A2
CHD9
N4BP1
TCF4
TRIM8
LIFR
TGFBR1
ZNF678
IQGAP1
CACNB2
BRD4
CALD1
OTUD4
DLC1
TAOK1
RBBP4
DDX11
GLUL
LAMP2
SPTAN1
PON2
VEZF1
ACKR3
SLC12A7
YIPF2
ZBED6
SLC7A11
GRK6
ZBTB47
SLC11A2
CDC14B
ZNF224
IREB2
RAPH1
LOC646214
ANKRD13D
NBPF1
ZHX2
MT1X
KDM5A
SOX9
DCN
PPFIBP1
CPM
THUMPD3
RBMS1
RBM25
SEC22C
ASCL1
ARHGEF40
USP42
GPAM
IGFBP7
LINC00982
ELF1
GALNT15
SF3B1
FGFR2
WWTR1
PRKG1
ATP11C
BPTF
TJP2
PRPF40A
XAF1
ZNF264
PDLIM5
CSNK1A1
WNK1
LEF1
EHMT1
TNPO1
NIPBL
SYMPK
SRGAP1
CACTIN
TTC28
GOSR2
RFX4
SEPT8
SUCLG2
PIEZO2
TLE4
RBM5
FGF1
KRCC1
NADK2
NPL
PHYKPL
SSPN
CSRNP1
TNRC6A
ANKRD11
CNOT4
FAM107B
PARD3
SOX2
ZCCHC24
DCAF8
NFIA
FKSG49
CEP350
FNBP1
NAV1
TEAD1
CHD4
GPATCH2L
AKT2
TRAF3IP2
KANK1
KDM4C
NRG2
PECAM1
PCBP1-AS1
HNRNPUL1
HECTD4
RAB11FIP3
N4BP2L2
GBP1
RAB27A
TLR4
USP34
ABHD2
ZNF710
PCSK5
ATM
TCF12
SMURF2
TTC17
NRF1
MALAT1
SMCHD1
KIF13A
UBE3A
RER1
HS6ST3
TUBB4B
CDC16
SNX3
KCNK7
PINK1
EIF3M
OXLD1
NRXN3
SLIT3
TBCB
NAPA
SET
KLHDC10
KIF9
WHSC1L1
BAG5
INPP4A
TMEM151B
DNPH1
AKT3
MAPK1
FAF1
PSMA1
LMO3
TNXB
PARP6
MRPL9
SEZ6L
ADAM23
NAV3
EIF5A
HSPA9
TLN2
DZIP3
MRPS26
MEF2C
ARF3
MAP2K4
DSTN
FOXK2
HSP90AB1
DCTN1
GNAS
CAND1
STOX2
AMZ2P1
MAP6D1
ALKBH7
CLASP2
C11orf1
B9D1
ITFG1
USE1
DNAH1
GTF2F1
AP2S1
SIK3
SCAMP1
TPD52
SUV420H1
ANAPC5
EDF1
GFM2
SCN3B
LYRM9
C11orf58
CABYR
KCTD2
NDUFB10
CUL3
TMEM242
EPB41L4B
DDT
TEX264
DHX30
TMEM97
PPP2R2C
SSX2IP
GSTO1
ATXN10
DYRK4
RHBDD2
OPA1
KLC1
KDM5B
SMARCA4
ZFYVE16
ATRNL1
RBP4
FAIM2
TDRKH
RP11-545I5.3
CSRNP3
TMEM261
NOLC1
PEX13
OTUB1
GABRD
PROSC
SLC6A2
USP14
NIPAL3
HCN2
BNIP1
ASMTL
NKTR
SLC25A14
MAST2
INTS10
KCNV1
WHSC1
RIIAD1
TMEM67
CTSB
CAP1
CHCHD7
MRPL41
FAM69B
SAMM50
RAP1GDS1
ATP5C1
HN1
ORC5
DPP8
MRPS12
SCN8A
PDK3
CKAP5
PRDM2
C1orf43
GABBR2
FARSB
ENSA
UBC
GNB5
PTPN3
CDADC1
NUDC
HNRNPC
ICA1
FKBP1A
COMMD4
GRIN1
NDUFS7
NCAPH2
STMN1
FAM192A
C10orf35
MIOS
NIPSNAP1
TPPP
TMX4
MXRA7
TUBA1B
VMA21
GFRA2
SLC35F3
RAB2A
GLS
ASB1
WIPI2
ACLY
ELMOD2
FANCM
DCLK1
CD2BP2
SRSF8
FBXO9
DDX28
PTPRN2
RWDD2B
SEMA4F
VPS26B
C14orf2
GRIK2
TUBB
NCAM1
RNF187
RUVBL2
MAPT
LMLN
PSMD4
DHPS
NSG1
IGIP
EARS2
EHF
CAB39
GRHPR
IMPAD1
PARL
OSER1
EMC1
SLC6A15
SIVA1
PSEN2
GPHN
STAU2
DNAJC5
POLR3C
FAM174B
DPH5
MRPS15
RPL24
GAPDH
FH
HTR2A
THAP4
SEL1L
DLG3
IQSEC1
MAPK14
MICAL2
SDF4
DIDO1
RP1-60O19.1
ABHD6
SH3GLB2
MGEA5
CAPRIN1
NAA38
GFM1
ARPC4
BRAP
EPHA5
CEP68
SRSF5
GABRA4
PTGER3
DNAJA3
CYHR1
SLC41A3
PEBP1
SNAPC3
PQBP1
PHF20L1
PIAS2
B4GALT7
EMC4
APLP2
FAR2
DPCD
STMN2
PSMB4
PNN
SPG7
PSME3
ATP8A2
CIRH1A
RAD51C
ATP2A3
TOLLIP
EEF1A1
ACTG1
MED8
GAP43
ARID1B
C16orf13
BTF3
CAMK2B
ACACA
STX7
FAM134A
COX5B
EXOSC1
RPL29
CACNA1E
OPTN
MFF
CRHR1
PGK1
BTN3A3
CD200
SCN2B
GABRA1
CYLD
NCDN
MPRIP
MTMR4
PAK1
EIF3L
SERGEF
CADM3
TUSC3
ADARB1
DNM1L
FIBP
TUBA1C
CDKN2D
ATP5L
KCTD1
NMRAL1
NOL3
GABRB3
CSNK2A1
TPGS2
GSK3B
PTPRS
BRE
CSE1L
ANKH
CYB561
DGKE
PSMB1
DCAF15
RC3H2
TMEM127
PRKAG2-AS1
PAIP2
TIMM23
THYN1
AURKAIP1
TMEM259
EMC3
SLC1A6
ABCC5
THY1
ACP1
SNRPA1
UBE2L3
LMF1
SYN2
TUG1
NDUFAF5
ATP5D
AP1S2
KLHL7
CARS2
EHD3
BIN1
DAGLB
EPB41L3
UGGT2
GSS
VPS35
CIRBP
ERLEC1
RNF17
MED16
EGR1
SERINC3
MTO1
NELFCD
WDR1
TRO
IDH3G
TXNL4A
NTMT1
CAMKK2
HNRNPDL
PPP1R11
IPO5
APMAP
RPL15
FAM162A
CPSF3L
IVD
C1orf123
TLK2
BAG6
GIN1
ABCF2
ACTR1A
ATG5
NEFL
ZNF512
MAP2K5
LARS
RHEB
ZNRF1
KCNIP2
ARNTL2
OGT
TUBB3
PCM1
TAF9B
PRPF31
ADSL
MKKS
ACOT7
UQCR10
ABHD10
BRWD1
C12orf65
ERO1L
PREP
AZI2
NAP1L5
LSM4
COX4I1
WNK2
PPME1
RBFOX2
RRP36
FAM69A
MAP1LC3A
DPP6
RAB11A
NQO2
TIMM17A
CNPY2
LGALS8
PWP1
AGK
RNF181
GABRG2
GPCPD1
ENO1
BCAS2
FUS
SUPT7L
MRPS30
ASAH2B
HMGB3
ZNF230
RGS4
SAP30
CA10
EBP
CLTB
IRGQ
TCEA2
CLUAP1
COPS8
ACTL6B
HLA-DQB1
SNRPB
TRIM2
PSMD11
LDHB
TRA2B
GABARAPL1
OBSL1
CAMSAP1
PANK2
WARS
AKIRIN2
TPI1
TXNDC15
RPL14
ZNF667-AS1
GNL1
SNCA
ELP2
MCM4
MRS2
EIF3F
SNAP25
GPBP1
MADD
RNF126
SORL1
PCYOX1L
ATPIF1
ZNF827
IFT43
ENTPD6
MFSD4
CTBP1
DNAJC8
IDI1
SLC35B1
UROD
UBE2V2
FABP3
EXOSC4
WDR61
KCNS2
TOMM22
MAPRE2
TPP2
LARP4B
CLTA
PFDN5
ZC2HC1A
EIF5
AP2A2
KIAA1549L
ALDOA
PITPNA
ARHGDIA
ATP5G3
GTF3A
AMER3
CYB5A
AGBL5
ODF3B
ECHDC1
NCOA1
C21orf33
EIF3K
DOPEY1
CLCN4
SEZ6L2
PRKCB
BLVRA
HUWE1
MCF2
ARPC5L
PCMT1
TUFM
C16orf58
EXOG
PPP1R7
TPM3
ARMC8
DYNLRB1
KPNA1
DLEU2
SRSF1
EZH1
PAFAH1B1
BTN2A1
TRIM27
NUP50
ACTB
EIF1
COG3
NACA
ATP2B2
GLS2
GHITM
MRPS22
YWHAZ
EIF3B
PDE1A
REXO2
IDH3B
ZSCAN18
BEND5
METTL3
MDH2
VAMP2
KIAA1045
EXOSC3
SMIM7
PPIB
SERP2
SLC17A7
DNAJA4
CHMP1B
SKP1
PTPRM
SRPK2
ACSL6
MIR7-3HG
PRSS2
RPLP0
TOR1A
CDK6
FTCD
PITHD1
FHL1
YPEL5
PPP2CA
OAZ1
SRSF3
NUDCD3
NTRK3
MYADM
HINT1
VPS53
CADPS
SLC16A7
FAM134B
UBE2D2
SV2B
EML4
RPRD1A
PGM2L1
RGS7
POLR2C
CAMK2D
BRK1
RBFOX1
CDC42SE1
ETNK1
UBE2N
SUSD4
FGF14
MZF1
TRAPPC3
EPT1
ARMC9
RTFDC1
C19orf60
NUB1
ADD2
STK32C
TRAP1
CHRM3
SDHAF1
LUZP1
KATNB1
ADCYAP1
C21orf2
PRDX2
LARP1
CABP1
HABP4
PARP2
AGPAT1
KIF3C

## Sheet: AD_textmining
ARC
APBB1
APBB3
APOC2
CH25H
HTT
MT-CO1
MTRR
UBB
A2M
ABCA1
ABCA2
ABCA7
ACE
ACHE
ACTA2
ADAM10
ADAM12
ADRA1A
ADRA2A
ADRB1
ADRB2
ADRB3
AGER
AGT
AKAP2
ALB
ALDH2
AMPH
APBB2
APOA1
APOA2
APOA4
APOBEC1
APOC1
APOC3
APOC4
APOD
APOE
APP
AR
ATAD2
ATP8A1
BACE1
BCHE
BCL2
BDNF
BIN1
BLMH
CADPS2
CALHM1
CANX
CAPN1
CASP3
CASP4
CASP6
CASP8
CCDC19
CCL2
CD14
CD2AP
CD33
CD36
CDK2
CDK5
CDK5R1
CDKN2A
CETP
CFB
CHAT
CHL1
CHRM1
CHRNA4
CLU
COL25A1
CR1
CRP
CST3
CTSD
CTSS
CXCL10
CXCL12
CYP46A1
CYP7B1
DHCR24
DICER1
DLGAP2
DOK5
DPYSL2
DRD3
DRD4
DYRK1A
DYSF
EBP
EIF2AK2
EPHA1
EPHA4
ESR1
ESR2
ETS2
FDPS
FEM1A
FIS1
GAB2
GABRG3
GAPDH
GC
GRIN2B
GRIN3A
GRIN3B
GRM1
GRM4
GSK3B
GSTO1
HBG2
HFE
HIF1A
HMGCR
HMOX1
HP
HSD11B1
HSPA5
HSPG2
HTR2A
HTR2B
HTR2C
HTR6
HTRA1
ICAM1
IDE
IGF1
IL1A
IL1B
IL6
IL6R
INS
INSR
IREB2
KCNC4
LDLR
LIPA
LPA
LPL
LRAT
LRP1
LRP3
LRP6
LRP8
LRPAP1
LSS
MAOA
MAOB
MAPK8IP1
MAPT
MEGF10
MME
MMP1
MPO
MS4A4A
MS4A4E
MS4A6A
MS4A6E
MT-CO2
MT-CO3
MT-ND1
MTHFR
MTR
MYOCD
NAV1
NCSTN
NDUFB8
NGF
NGFR
NOS1
NOS3
NOTCH4
NQO1
NR1H2
NR3C1
NTRK1
NTRK2
OGG1
OLR1
OSBPL10
PAK1
PARK2
PCDH11X
PDE3B
PDK1
PICALM
PIK3R1
PITPNC1
PLAT
PLAU
PLG
PON1
PON2
PPARA
PPARG
PRKACB
PRKCE
PRNP
PSAP
PSEN1
PSEN2
PTEN
PTGS2
RAN
RELN
RTN3
RXRB
SCARB1
SCD
SCG5
SCN1A
SERPINA1
SERPINA3
SIRT1
SLC2A2
SLC6A4
SNCA
SOAT1
SOD2
SORL1
SPON1
SPTLC1
SPTLC2
SREBF1
SREBF2
SRPK2
STX2
SYVN1
TF
TFCP2
TGFB1
TGM1
TIMP1
TLR4
TNF
TP53
TP73
TPH1
TTR
TUBA8
TUBB
UBQLN1
UCHL1
VDR
VLDLR
VPS13B
WASF1
GBA
INPP5D
ZCWPW1
FERMT2
CASS4
PTK2B
SLC24A4
SQSTM1
TREML2
ECHDC3
AP2A2
ADAMTS20
TRIP4
HMHA1
TOMM40
GLIS3
NCR2
CEACAM16
BCL3
PVRL2
FMN2
CTNNA2
LIMS2
MOBP
STK32B
AFF1
ANKRD55
CAMK4
DMXL1
SAP30L
NKAIN2
PDE7B
PLEKHG1
BZW2
CYCS
ELMO1
HECW1
EXOC4
CSMD1
ST18
PPAPDC1A
ARHGAP20
SLC4A8
CRADD
ANO4
GPC6
MYO16
CLMN
LIPC
VAT1L
SP6
MRPL10
CACNA1G
BCAS3
TGM6
PARVB
ITGA6
EDIL3
EFNA5
ARID1B
NUAK1
SLC9A9
TREM2
MPZL1
ATXN7L1
LUZP2
CDON
PCNX
PPP1R3B
MMP3
MMP12
FRMD4A
SLC4A1AP
POLN
STK24
SLC2A9
VSNL1
RIMBP2
MPP7
ZNF320
STK11
DIP2C
ADAMTS9
DCHS2
LEMD2
MLN
KCNV2
HRK
RNFT2
SLC28A1
ZNF592
ALPK3
CUGBP2
CCDC134
MTHFD1L
MSRA
PAX2
SASH1
FAM113B
DISC1
ZNF224
ADRA1B
ADRA1D
ADRA2B
ADRA2C
ALDH5A1
C5
CHRM2
CHRM3
CHRM4
CHRM5
DRD1
DRD2
DRD5
EIF2AK3
FCGR1A
FCGR1B
FCGR2A
FCGR2B
FCGR2C
GABRA1
GABRA2
GABRA3
GABRA4
GABRA5
GABRA6
GABRB1
GABRB2
GABRB3
GABRD
GABRE
GABRG1
GABRG2
GABRP
GAD2
GRIN1
GRIN2A
GRIN2C
GRIN2D
GRM2
GRM3
GRM5
GRM6
GRM7
GRM8
HDAC9
HRH1
HTR1A
HTR3A
HTR7
MTNR1A
MTNR1B
PDE3A
PLA2G2A
TSPO
ABAT
CALB1
AIFM1
AQP1
CAMK2A
CTNNA3
PHYHD1
PLD3
PLTP
RPS6KB1
SEPP1
VEGFA
APLP2
BCL2L11
BECN1
BGN
BMP6
C3
C9
CNN1
CNR1
CNR2
COPS5
CTSB
CXCR4
CYP11A1
CYP39A1
CYP3A4
DNM1L
ECE2
GLRX
HMGA1
LPHN1
LPHN2
MAPK10
MAPK8
MAPK9
NAE1
NAIP
NAT8
NAT8B
NEFH
NFATC4
NOS2
NTF4
NTRK3
OPA1
PAK3
PAXIP1
PCNA
PENK
PMPCB
POLB
PPTC7
PRKACA
PRKAR2A
PRKAR2B
PRKCA
PRKCB
QPCT
RANBP9
RCAN1
RCC1
RELA
RNF219
RPS3A
RTN4R
S100A7
SLC1A2
SLC1A3
SLC2A1
SLC2A3
SLC30A3
SLC5A7
SLC6A2
SLC6A3
SLC6A6
SLC7A2
SLCO2A1
SMPD1
SOD1
SRF
STAT3
STIP1
STUB1
SYNJ1
SYP
TAGLN
TGFBR2
TGM2
THY1
TIMP3
TXN
UBXN4
XIAP
NEDD4
SNCB
MEF2C
HLA-DRB5
HLA-DRB1
RIN3
HS3ST1
UTS2D
CCDC50
MAN2A1
TSPAN13
RRAS2
PSMA1
OSBPL7
ITGA1
NFIB
EFR3A
CNTNAP2
SEC11C
EPC2
RFC3
TTLL7
